# Supplementary material for: Anopheles aquasalis transcriptome reveals autophagic responses to Plasmodium vivax midgut invasion
Source: Parasit Vectors. 2019 May 24;12:261. doi: 10.1186/s13071-019-3506-8 (PMC6534896; doi:10.1186/s13071-019-3506-8)
Supplement: Supplementary file 2 — Additional file 2: Table S2. Lists of differentially transcribed genes Pv × Bl_FDR < 0.05. Table S3. Lists of differentially transcribed genes Pv × Unf_FDR < 0.05. Table S4. Lists of differentially transcribed genes Pv × Bl_Total. Table S5. Lists of differentially transcribed genes Pv × Unf_Total. [file 13071_2019_3506_MOESM2_ESM.xlsx]

## Sheet: Table S2 Pv x Bl_FDR<0.05
gene_id	transcript_id	autophagy related	A. gambiae ortholog	BLASTX_hit	annotations	GO_blast_CC_1	GO_blast_MF_1	GO_blast_BP_1	logFC	logCPM	PValue	FDR
TRINITY_DN1272_c0_g1	TRINITY_DN1272_c0_g1_i2	a+	AGAP010312	SPITZ_DROME	Protein spitz	GO:0005783:endoplasmic reticulum	GO:0005154:epidermal growth factor receptor binding	GO:0048149:behavioral response to ethanol	8.52251	0.842879	0.0001251	0.0367937
TRINITY_DN2628_c0_g1	TRINITY_DN2628_c0_g1_i1		AGAP007836/AGAP007837/AGAP007838	SC5A8_HUMAN	Sodium-coupled monocarboxylate transporter 1	GO:0016324:apical plasma membrane	GO:0015293:symporter activity	GO:0006915:apoptotic process	-8.69311	0.47881	2.05785e-05	0.00887689
TRINITY_DN3338_c0_g1	TRINITY_DN3338_c0_g1_i1		AGAP003903/AGAP003902	APC7_HUMAN	Anaphase-promoting complex subunit 7	GO:0005680:anaphase-promoting complex	GO:0019903:protein phosphatase binding	GO:0051301:cell division	-9.03573	1.38149	4.33406e-08	6.69237e-05
TRINITY_DN4353_c0_g1	TRINITY_DN4353_c0_g1_i1		AGAP005819	SUUR_DROER	Protein suppressor of underreplication	GO:0005694:chromosome	GO:0003677:DNA binding	GO:0016568:chromatin modification	9.04395	1.34225	6.61943e-09	1.22679e-05
TRINITY_DN4370_c0_g1	TRINITY_DN4370_c0_g1_i2		AGAP005348	GRAU_DROME	Transcription factor grauzone	GO:0005634:nucleus	GO:0000987:core promoter proximal region sequence-specific DNA binding	GO:0007349:cellularization	-7.59183	0.239136	2.00985e-05	0.00887689
TRINITY_DN4493_c0_g1	TRINITY_DN4493_c0_g1_i2	a-	AGAP002759	TCPG_DROME	T-complex protein 1 subunit gamma	GO:0005832:chaperonin-containing T-complex	GO:0005524:ATP binding	GO:0090307:mitotic spindle assembly	-9.18772	2.80424	5.04445e-05	0.0192001
TRINITY_DN4494_c0_g1	TRINITY_DN4494_c0_g1_i2		AGAP012419	YC91_CAEEL	Feline leukemia virus subgroup C receptor-related protein 1	GO:0016021:integral component of membrane		GO:0055085:transmembrane transport	8.12123	0.579692	5.57219e-07	0.000379525
TRINITY_DN5277_c0_g1	TRINITY_DN5277_c0_g1_i2		AGAP006250/AGAP006251	SELB_MOUSE	Selenocysteine-specific elongation factor	GO:0005769:early endosome	GO:0005484:SNAP receptor activity	GO:0007032:endosome organization	-9.32355	1.2129	1.45029e-06	0.000938413
TRINITY_DN5389_c0_g1	TRINITY_DN5389_c0_g1_i2	a-	AGAP001227	RPB4_DROME	gamma-tubulin complex component 5	GO:0005665:DNA-directed RNA polymerase II, core complex	GO:0003899:DNA-directed RNA polymerase activity	GO:0007095:mitotic G2 DNA damage checkpoint	-8.22135	1.14419	3.96922e-06	0.00223329
TRINITY_DN5823_c0_g1	TRINITY_DN5823_c0_g1_i1	a-	AGAP003492	TRET1_CULQU	Facilitated trehalose transporter Tret1 {ECO:0000250|UniProtKB:Q7PIR5}	GO:0016021:integral component of membrane	GO:0015574:trehalose transmembrane transporter activity	GO:0015771:trehalose transport	-9.49684	3.19388	1.38825e-11	5.98844e-08
TRINITY_DN5851_c0_g1	TRINITY_DN5851_c0_g1_i2	a-	AGAP004026		GPCR, family 2, secretin-like, methuselah receptor 6	GO:0016021:integral component of membrane	GO:0004930:G-protein coupled receptor activity	GO:0007166:cell surface receptor signaling pathway	-3.20271	1.5827	0.000115528	0.0305111
TRINITY_DN5911_c0_g1	TRINITY_DN5911_c0_g1_i4	a-	AGAP011360	ARRB1_MACFA	Beta-arrestin-1	GO:0005905:coated pit		GO:0009968:negative regulation of signal transduction	-9.97338	2.63619	0.000100507	0.0309683
TRINITY_DN5950_c0_g1	TRINITY_DN5950_c0_g1_i6		AGAP002093	SL9B2_HUMAN	Mitochondrial sodium/hydrogen exchanger 9B2	GO:0016021:integral component of membrane	GO:0015299:solute:proton antiporter activity	GO:0034220:ion transmembrane transport	-8.62948	2.46272	1.44182e-07	0.000155488
TRINITY_DN5956_c5_g5	TRINITY_DN5956_c5_g5_i5	a+	AGAP011122	NADK_MOUSE	NAD kinase	GO:0005829:cytosol	GO:0005524:ATP binding	GO:0019674:NAD metabolic process	9.26202	0.536306	0.000129355	0.0371995
TRINITY_DN5975_c0_g1	TRINITY_DN5975_c0_g1_i2		AGAP010400/AGAP010401	SNO1_TYRJA	Senecionine N-oxygenase		GO:0050660:flavin adenine dinucleotide binding	GO:0050832:defense response to fungus	8.15688	0.686945	1.39939e-07	0.000155488
TRINITY_DN6021_c0_g3	TRINITY_DN6021_c0_g3_i1	a-	AGAP002086	SAM50_DROME	OTU domain-containing protein 5	GO:0016021:integral component of membrane			-9.38444	1.28804	0.00011989	0.0360813
TRINITY_DN6039_c0_g1	TRINITY_DN6039_c0_g1_i17	a-	AGAP011582	ATG3_XENLA	Ubiquitin-like-conjugating enzyme ATG3	GO:0030054:cell junction	GO:0005262:calcium channel activity	GO:0046530:photoreceptor cell differentiation	-9.2687	1.21219	6.86257e-05	0.0240023
TRINITY_DN6055_c0_g1	TRINITY_DN6055_c0_g1_i13	a-	AGAP004805	Y2138_DROME	Formin-like protein CG32138		GO:0030246:carbohydrate binding		-11.0766	3.12517	9.50921e-05	0.0300143
TRINITY_DN6077_c7_g2	TRINITY_DN6077_c7_g2_i1	a-	AGAP012161	GCY3E_DROME	Guanylate cyclase 32E	GO:0008074:guanylate cyclase complex, soluble	GO:0005524:ATP binding	GO:0006182:cGMP biosynthetic process	-8.56011	0.869933	9.26739e-05	0.0300143
TRINITY_DN6090_c5_g3	TRINITY_DN6090_c5_g3_i2	a-	AGAP009154	ARPC2_ANOGA	Probable actin-related protein 2/3 complex subunit 2	GO:0005885:Arp2/3 protein complex		GO:0034314:Arp2/3 complex-mediated actin nucleation	-8.39142	1.4196	1.8811e-07	0.000187256
TRINITY_DN6103_c0_g1	TRINITY_DN6103_c0_g1_i16		AGAP004087	KCTD3_HUMAN	BTB/POZ domain-containing protein KCTD3			GO:0015969:guanosine tetraphosphate metabolic process	-7.66085	0.913463	6.56704e-05	0.0236067
TRINITY_DN6103_c0_g1	TRINITY_DN6103_c0_g1_i3		AGAP004088	KCTD3_HUMAN	BTB/POZ domain-containing protein KCTD3	GO:0016021:integral component of membrane			-7.58933	0.815229	2.67628e-05	0.0111722
TRINITY_DN6118_c3_g2	TRINITY_DN6118_c3_g2_i14		AGAP000284	CP315_DROME	Cytochrome P450 315a1, mitochondrial	.			7.84277	0.205673	1.61565e-05	0.00751397
TRINITY_DN6125_c5_g3	TRINITY_DN6125_c5_g3_i5		AGAP003064	CHRD1_DROME	Cysteine and histidine-rich domain-containing protein		GO:0046872:metal ion binding	GO:0051298:centrosome duplication	-9.85017	1.31506	3.00761e-07	0.000259477
TRINITY_DN6165_c5_g1	TRINITY_DN6165_c5_g1_i4		AGAP004458	LRC58_XENTR	Leucine-rich repeat-containing protein 58	.			-11.1036	3.43698	1.7087e-15	2.21122e-11
TRINITY_DN6177_c2_g2	TRINITY_DN6177_c2_g2_i3	a+	AGAP008227	TPSP_THETK	Bifunctional trehalose-6-phosphate synthase/phosphatase {ECO:0000303|PubMed:23626675}		GO:0003825:alpha,alpha-trehalose-phosphate synthase (UDP-forming) activity	GO:0005992:trehalose biosynthetic process	8.01102	3.54459	3.0201e-09	7.81662e-06
TRINITY_DN6226_c3_g4	TRINITY_DN6226_c3_g4_i4		AGAP007803	GAWKY_DROME	Protein Gawky {ECO:0000312|FlyBase:FBgn0051992}	.			-9.43409	1.76808	4.6543e-08	6.69237e-05
TRINITY_DN6296_c2_g1	TRINITY_DN6296_c2_g1_i5	a-	AGAP004071	PLST_RAT	Plastin-3	GO:0005737:cytoplasm	GO:0005509:calcium ion binding	GO:0042491:auditory receptor cell differentiation	-9.73834	2.77963	4.63886e-06	0.00250131
TRINITY_DN6321_c0_g2	TRINITY_DN6321_c0_g2_i2	a+	AGAP007796	ECE1_MOUSE	Endothelin-converting enzyme 1	.			8.43217	0.738196	2.52754e-07	0.000233635
TRINITY_DN6330_c2_g3	TRINITY_DN6330_c2_g3_i3		AGAP001011	RTJK_DROFU	RNA-directed DNA polymerase from mobile element jockey		GO:0003964:RNA-directed DNA polymerase activity		-8.46249	1.10541	5.45124e-07	0.000379525
TRINITY_DN6330_c2_g6	TRINITY_DN6330_c2_g6_i2	a-	AGAP006131	EIF3L_ANOGA	Fat storage-inducing transmembrane protein (IPR019388)	GO:0005737:cytoplasm	GO:0004364:glutathione transferase activity	GO:0006749:glutathione metabolic process	-8.48534	1.40461	8.69946e-06	0.00450319
TRINITY_DN6330_c2_g6	TRINITY_DN6330_c2_g6_i1		AGAP006130	EIF3L_ANOGA	Eukaryotic translation initiation factor 3 subunit L {ECO:0000255|HAMAP-Rule:MF_03011}	GO:0016589:NURF complex	GO:0003677:DNA binding	GO:0006325:chromatin organization	-9.21951	1.77958	5.33992e-07	0.000379525
TRINITY_DN6332_c7_g1	TRINITY_DN6332_c7_g1_i3		---	.		.			7.00191	-0.416673	0.000172806	0.0465893
TRINITY_DN6333_c5_g2	TRINITY_DN6333_c5_g2_i4	a+	AGAP000815	ITBX_DROME	Integrin beta-PS	GO:0016324:apical plasma membrane	GO:0050839:cell adhesion molecule binding	GO:0007015:actin filament organization	8.31575	1.55124	1.39805e-05	0.00695853
TRINITY_DN6341_c2_g3	TRINITY_DN6341_c2_g3_i9		---	.		.			-11.4822	2.67522	1.62577e-05	0.00751397
TRINITY_DN6344_c4_g1	TRINITY_DN6344_c4_g1_i13		AGAP011083	.	WD40/YVTN repeat-like-containing domain (IPR015943)	.			-9.03257	0.786965	3.04818e-05	0.0119535
TRINITY_DN6344_c4_g4	TRINITY_DN6344_c4_g4_i4		AGAP028638	.	Pericentriolar material 1 protein, C-terminal (IPR031446)	.			-8.93239	0.483654	2.90818e-05	0.0117609
TRINITY_DN6408_c2_g1	TRINITY_DN6408_c2_g1_i4		AGAP005991	RL14_DROVI	60S ribosomal protein L14	GO:0005840:ribosome	GO:0003735:structural constituent of ribosome	GO:0006412:translation	13.2486	4.48813	4.34113e-14	2.80893e-10
TRINITY_DN6438_c2_g1	TRINITY_DN6438_c2_g1_i9		AGAP005057	.	Resistance to inhibitors of cholinesterase protein 3 (IPR026160)	.			-8.58931	1.02585	8.06967e-08	0.00010443
TRINITY_DN6454_c2_g2	TRINITY_DN6454_c2_g2_i6	a+	AGAP001093	FOSL_DROSI	Transcription factor kayak {ECO:0000250|UniProtKB:P21525} AP-1	GO:0005634:nucleus	GO:0003677:DNA binding	GO:0009790:embryo development	10.4687	2.17806	0.000156424	0.0440063
TRINITY_DN6473_c3_g4	TRINITY_DN6473_c3_g4_i6	a+	AGAP001335	DYL1_DROME	Dynein light chain 1, cytoplasmic	GO:0005814:centriole	GO:0042623:ATPase activity, coupled	GO:0051017:actin filament bundle assembly	10.6732	2.12498	9.21614e-05	0.0300143
TRINITY_DN6489_c3_g1	TRINITY_DN6489_c3_g1_i5	a+	AGAP005710		Prominin		GO:0016021:integral component of membrane	GO:0048812:neuron projection morphogenesis	3.40091	15.6121	7.77539e-05	0.0234003
TRINITY_DN6499_c5_g1	TRINITY_DN6499_c5_g1_i12		AGAP005840	.	Zinc finger, FYVE/PHD-type (IPR011011)	.			-8.81201	0.920464	9.36887e-05	0.0300143
TRINITY_DN6511_c1_g1	TRINITY_DN6511_c1_g1_i2		AGAP004795	ELL_DROME	RNA polymerase II elongation factor Ell	GO:0005730:nucleolus	GO:0003682:chromatin binding	GO:0032968:positive regulation of transcription elongation from RNA polymerase II promoter	-8.3364	0.0456903	0.000161832	0.0445589
TRINITY_DN6511_c2_g1	TRINITY_DN6511_c2_g1_i1		AGAP006699	HAIR_DROME	Protein hairy	GO:0005634:nucleus	GO:0003677:DNA binding	GO:0000902:cell morphogenesis	-8.87956	0.948713	5.2517e-05	0.0194178
TRINITY_DN6531_c1_g1	TRINITY_DN6531_c1_g1_i4	a+	AGAP008487	PTP99_DROME	Sphingomyelin phosphodiesterase	.			9.44674	0.977486	1.91815e-06	0.00118204
TRINITY_DN6536_c2_g8	TRINITY_DN6536_c2_g8_i1	a-	AGAP006652	UB10A_XENLA	Ubiquitin carboxyl-terminal hydrolase 10-A	GO:0005737:cytoplasm	GO:0004197:cysteine-type endopeptidase activity	GO:0006914:autophagy	-8.92521	1.62896	4.87207e-07	0.000379525
TRINITY_DN6571_c0_g10	TRINITY_DN6571_c0_g10_i7	a-	AGAP000662	FOXK2_XENLA	Forkhead box protein K2	GO:0005634:nucleus	GO:0003677:DNA binding	GO:0006355:regulation of transcription, DNA-templated	-10.4406	2.50946	8.52625e-11	2.75846e-07
TRINITY_DN6646_c8_g1	TRINITY_DN6646_c8_g1_i10	a-	AGAP012717	S22BB_DANRE	Vesicle-trafficking protein SEC22b-B	GO:0070062:extracellular exosome	GO:0051117:ATPase binding	GO:0000492:box C/D snoRNP assembly	-6.81388	14.7897	0.000120192	0.0311081

## Sheet: Table S3 Pv x Unf_FDR<0.05
gene_id	transcript_id	A. gambiae ortholog	BLASTX_hit	annotations	GO_blast_CC_1	GO_blast_MF_1	GO_blast_BP_1	logFC	logCPM	PValue	FDR
TRINITY_DN6508_c2_g3	TRINITY_DN6508_c2_g3_i3	AGAP002550	.	Clock-interacting pacemaker (IPR031602)	.			9.69304	1.7383569529657	0.000282935671018826	0.0369845506934811
TRINITY_DN6454_c1_g1	TRINITY_DN6454_c1_g1_i4	AGAP010313	SNX21_HUMAN	Sorting nexin-21	GO:0030659:cytoplasmic vesicle membrane	GO:0032266:phosphatidylinositol-3-phosphate binding	GO:0015031:protein transport	9.57163	0.872026147401823	1.3941991068264e-06	0.000563822832545015
TRINITY_DN6163_c3_g2	TRINITY_DN6163_c3_g2_i2	AGAP012247	SERB_DROME	Phosphoserine phosphatase	GO:0005776:autophagosome		GO:0000045:autophagosome assembly	9.53573	2.34771163156216	5.47194703903854e-09	5.90103888601648e-06
TRINITY_DN6531_c1_g1	TRINITY_DN6531_c1_g1_i4	AGAP002119	PTP99_DROME	Tyrosine-protein phosphatase 99A	.			9.47527	0.977485731769269	3.86166917035204e-05	0.00892390370241531
TRINITY_DN6359_c3_g1	TRINITY_DN6359_c3_g1_i8	AGAP006017	PP6R3_HUMAN	Serine/threonine-protein phosphatase 6 regulatory subunit 3	GO:0005737:cytoplasm	GO:0019903:protein phosphatase binding	GO:0043666:regulation of phosphoprotein phosphatase activity	9.15023	0.991828500052382	7.46794084850556e-05	0.0140061771768856
TRINITY_DN6487_c1_g1	TRINITY_DN6487_c1_g1_i16	AGAP005153	CDO1_DANRE	Cysteine dioxygenase type 1		GO:0017172:cysteine dioxygenase activity	GO:0046439:L-cysteine metabolic process	9.09019	1.05124616290692	2.53855660859487e-07	0.000131405844287305
TRINITY_DN6588_c2_g4	TRINITY_DN6588_c2_g4_i3	AGAP007034	BCAS3_DROME	Breast carcinoma-amplified sequence 3 homolog	GO:0005737:cytoplasm		GO:0044351:macropinocytosis	9.08177	2.12642787845141	1.994606167574e-09	2.86802204606391e-06
TRINITY_DN6447_c0_g1	TRINITY_DN6447_c0_g1_i7	AGAP007984	MA2B1_HUMAN	Lysosomal alpha-mannosidase	GO:0070062:extracellular exosome	GO:0004559:alpha-mannosidase activity	GO:0006464:cellular protein modification process	9.06842	6.73880187574798	1.2759976371423e-08	1.17947753016133e-05
TRINITY_DN6198_c4_g1	TRINITY_DN6198_c4_g1_i1	AGAP002055	BGAL_BOVIN	Beta-galactosidase	GO:0005764:lysosome	GO:0004565:beta-galactosidase activity	GO:0005975:carbohydrate metabolic process	9.03926	1.20866805133068	6.71716396417439e-08	4.57509572949373e-05
TRINITY_DN6455_c6_g1	TRINITY_DN6455_c6_g1_i2	AGAP007457	PDXD1_MOUSE	Pyridoxal-dependent decarboxylase domain-containing protein 1	.			9.02989	0.344058722598367	4.40967848877099e-05	0.00979556117352529
TRINITY_DN6134_c1_g5	TRINITY_DN6134_c1_g5_i4	AGAP000043	G3BP2_MOUSE	Ras GTPase-activating protein-binding protein 2	GO:0005622:intracellular	GO:0000166:nucleotide binding	GO:0051028:mRNA transport	8.96926	1.51363949581504	0.000134943768448234	0.0229777277301131
TRINITY_DN6253_c2_g5	TRINITY_DN6253_c2_g5_i5	AGAP011187	LARP_DROME	La-related protein 1	GO:0005737:cytoplasm	GO:0003723:RNA binding	GO:0048102:autophagic cell death	8.92933	1.69863389188701	1.24822932604634e-08	1.17947753016133e-05
TRINITY_DN1688_c0_g1	TRINITY_DN1688_c0_g1_i1	AGAP004223	YM67_CAEEL	Putative serine protease K12H4.7	.	GO:0008239:dipeptidyl-peptidase activity	GO:0045087:innate immune response	8.89591	0.450619895933453	0.000224346729977656	0.0319040772817676
TRINITY_DN6530_c1_g6	TRINITY_DN6530_c1_g6_i3	?	.		.			8.85728	1.23966684759668	1.04659863557474e-06	0.000451467764765755
TRINITY_DN3620_c0_g1	TRINITY_DN3620_c0_g1_i1	AGAP001780	.	E3 ubiquitin-protein ligase EDD1	.			8.78424	0.765388593877129	0.000332004220114597	0.0405704559014743
TRINITY_DN5863_c0_g1	TRINITY_DN5863_c0_g1_i4	AGAP002016	TLDC1_XENLA	TLD domain-containing protein 1	.			8.7017	1.81643560704087	7.15932349704813e-08	4.63244026876499e-05
TRINITY_DN6523_c3_g3	TRINITY_DN6523_c3_g3_i3	AGAP008849	SERA_MOUSE	D-3-phosphoglycerate dehydrogenase	GO:0070062:extracellular exosome	GO:0051287:NAD binding	GO:0070314:G1 to G0 transition	8.65924	1.84740920315964	1.0203877896566e-05	0.00338585599639644
TRINITY_DN4778_c0_g1	TRINITY_DN4778_c0_g1_i2	AGAP001297	S2539_HUMAN	Solute carrier family 25 member 39	GO:0016021:integral component of membrane	GO:0003735:structural constituent of ribosome	GO:0006783:heme biosynthetic process	8.63759	0.12559907517709	2.34510495831817e-05	0.00667393130795561
TRINITY_DN5980_c2_g3	TRINITY_DN5980_c2_g3_i9	AGAP002270	TTPA_RAT	Alpha-tocopherol transfer protein	GO:0005622:intracellular	GO:0005215:transporter activity		8.61862	0.259899690651107	0.000176208881743398	0.0274375021969917
TRINITY_DN6344_c1_g1	TRINITY_DN6344_c1_g1_i3	AGAP009511	UBE2W_XENTR	Ubiquitin-conjugating enzyme E2 W	.			8.55494	0.816002573983674	8.62561093166951e-05	0.0152909631598267
TRINITY_DN6408_c2_g1	TRINITY_DN6408_c2_g1_i4	AGAP005991	RL14_DROVI	60S ribosomal protein L14	GO:0005840:ribosome	GO:0003735:structural constituent of ribosome	GO:0006412:translation	8.54932	4.48813198107179	1.55361338791452e-07	9.5739575490485e-05
TRINITY_DN8481_c0_g1	TRINITY_DN8481_c0_g1_i1	AGAP012138	RL21_HUMAN	60S ribosomal protein L21	GO:0005737:cytoplasm	GO:0044822:poly(A) RNA binding	GO:0044267:cellular protein metabolic process	8.53814	1.10711027331265	9.40610347414222e-06	0.00328984824483445
TRINITY_DN5100_c0_g1	TRINITY_DN5100_c0_g1_i2	AGAP004745	CREG1_MOUSE	Protein CREG1	GO:0070062:extracellular exosome	GO:0010181:FMN binding	GO:0040008:regulation of growth	8.41437	1.22618248764847	2.48675529846798e-07	0.000131405844287305
TRINITY_DN6185_c4_g9	TRINITY_DN6185_c4_g9_i3	AGAP002830	C1TC_DROME	C-1-tetrahydrofolate synthase, cytoplasmic	GO:0005737:cytoplasm	GO:0005524:ATP binding	GO:0008652:cellular amino acid biosynthetic process	8.41364	1.05395572901222	0.000296111716047554	0.0383198171737139
TRINITY_DN6283_c1_g1	TRINITY_DN6283_c1_g1_i1	AGAP011808	DCOR_RAT	Ornithine decarboxylase	GO:0005737:cytoplasm	GO:0004586:ornithine decarboxylase activity	GO:0001822:kidney development	8.36167	0.701193055400148	0.000175075361567522	0.0274375021969917
TRINITY_DN5289_c0_g1	TRINITY_DN5289_c0_g1_i2	AGAP006115	TM164_HUMAN	Transmembrane protein 164	GO:0016021:integral component of membrane			8.28644	0.931547255932449	9.73620837860873e-07	0.000434469905612329
TRINITY_DN6403_c0_g1	TRINITY_DN6403_c0_g1_i2	AGAP005162	DAG1_PIG	Dystroglycan	GO:0005604:basement membrane	GO:0005509:calcium ion binding	GO:0071711:basement membrane organization	8.23953	1.84182805944319	3.57833271460719e-05	0.00857540808513549
TRINITY_DN6074_c4_g3	TRINITY_DN6074_c4_g3_i5	AGAP000418	.	novel protein kinase C	.			8.20783	0.443194617236879	0.000382041001815584	0.0449453873135952
TRINITY_DN6308_c2_g6	TRINITY_DN6308_c2_g6_i8	AGAP000954	KPRB_CHICK	Phosphoribosyl pyrophosphate synthase-associated protein 2		GO:0000287:magnesium ion binding	GO:0009165:nucleotide biosynthetic process	8.13985	0.763777060449097	1.52311636952011e-05	0.00473272400962035
TRINITY_DN5510_c0_g1	TRINITY_DN5510_c0_g1_i1	AGAP007942	.	synaptotagmin-1	.			8.08436	0.117660478591002	3.25106464496903e-05	0.00797135015685378
TRINITY_DN2812_c0_g1	TRINITY_DN2812_c0_g1_i1	AGAP010675	GLPC_HUMAN	Glycophorin-C	GO:0030863:cortical cytoskeleton	GO:0070492:oligosaccharide binding		8.01059	0.846427387719308	1.87238699987612e-05	0.00550694549213565
TRINITY_DN3572_c0_g1	TRINITY_DN3572_c0_g1_i2	AGAP009436	KRAK_DROME	Probable serine hydrolase		GO:0052689:carboxylic ester hydrolase activity	GO:0007586:digestion	7.86958	-0.214033128299548	0.000159664354032848	0.0258277050692385
TRINITY_DN5914_c0_g1	TRINITY_DN5914_c0_g1_i6	AGAP004975	AL3B1_RAT	Aldehyde dehydrogenase family 3 member B1	GO:0005886:plasma membrane	GO:0004028:3-chloroallyl aldehyde dehydrogenase activity	GO:0006081:cellular aldehyde metabolic process	7.85334	-0.128802121729651	0.000105560112554977	0.0184601813050536
TRINITY_DN6023_c0_g2	TRINITY_DN6023_c0_g2_i5	AGAP001604	.	protein-tyrosine phosphatase	.			7.64911	0.407569297626115	6.3377557262753e-05	0.0128151401333951
TRINITY_DN6084_c1_g1	TRINITY_DN6084_c1_g1_i1	AGAP000574	AGM1_HUMAN	Phosphoacetylglucosamine mutase {ECO:0000305}	GO:0005829:cytosol	GO:0000287:magnesium ion binding	GO:0044267:cellular protein metabolic process	7.62032	0.377798193505629	7.67725075475341e-05	0.0141684745198234
TRINITY_DN5713_c0_g1	TRINITY_DN5713_c0_g1_i4	AGAP011688	TRET1_CULQU	Facilitated trehalose transporter Tret1 {ECO:0000250|UniProtKB:Q7PIR5}	GO:0016021:integral component of membrane	GO:0015574:trehalose transmembrane transporter activity	GO:0015771:trehalose transport	7.57643	-0.117665897950617	7.41680653928457e-05	0.0140061771768856
TRINITY_DN5693_c0_g1	TRINITY_DN5693_c0_g1_i2	AGAP011828	CATL_DROME	Cathepsin L	GO:0005615:extracellular space	GO:0004197:cysteine-type endopeptidase activity	GO:0048102:autophagic cell death	7.56889	0.686218094704405	8.52527511160483e-05	0.0152909631598267
TRINITY_DN4652_c0_g1	TRINITY_DN4652_c0_g1_i1	AGAP001333	SCRT_DROME	Protein scarlet	GO:0016021:integral component of membrane	GO:0005524:ATP binding	GO:0006856:eye pigment precursor transport	7.44764	0.218118070352999	0.000186440968976533	0.0280550299944804
TRINITY_DN6565_c2_g1	TRINITY_DN6565_c2_g1_i1	AGAP011166	PP11_DROME	Serine/threonine-protein phosphatase alpha-1 isoform	GO:0000164:protein phosphatase type 1 complex	GO:0046872:metal ion binding	GO:0050829:defense response to Gram-negative bacterium	6.77235	-0.0369981264985347	0.000338583512662022	0.0405704559014743
TRINITY_DN6565_c1_g1	TRINITY_DN6565_c1_g1_i6	AGAP000943	EXC4_CAEEL	Chloride intracellular channel exc-4	GO:0005739:mitochondrion	GO:0016787:hydrolase activity		6.56573	1.40022432118592	6.83866326755425e-06	0.0026029159219241
TRINITY_DN6415_c1_g2	TRINITY_DN6415_c1_g2_i5	AGAP007952	CAPU_DROME	Protein cappuccino	GO:0005884:actin filament	GO:0003779:actin binding	GO:0007015:actin filament organization	5.86983	1.01309516136337	0.000336454620050171	0.0405704559014743
TRINITY_DN5260_c0_g2	TRINITY_DN5260_c0_g2_i1	AGAP008537	HMT3_MAIZE	Homocysteine S-methyltransferase 3	GO:0005737:cytoplasm	GO:0047150:betaine-homocysteine S-methyltransferase activity	GO:0009086:methionine biosynthetic process	5.7801	1.81440232216798	1.60415776313805e-05	0.0048277687471557
TRINITY_DN5949_c0_g1	TRINITY_DN5949_c0_g1_i2	AGAP002055, AGAP002056, AGAP002058	BGAL_PONAB	Beta-galactosidase	GO:0005764:lysosome	GO:0004565:beta-galactosidase activity	GO:0005975:carbohydrate metabolic process	4.84252	4.80590616402159	4.08157912797989e-09	4.80179231774434e-06
TRINITY_DN6186_c2_g2	TRINITY_DN6186_c2_g2_i2	AGAP007970	WIPI2_XENLA	WD repeat domain phosphoinositide-interacting protein 2	GO:0005829:cytosol	GO:0080025:phosphatidylinositol-3,5-bisphosphate binding	GO:0000045:autophagosome assembly	4.73018	3.82728483555173	2.37231156916744e-05	0.00667393130795561
TRINITY_DN6441_c0_g1	TRINITY_DN6441_c0_g1_i8	AGAP000885	AMPM_MANSE	Membrane alanyl aminopeptidase	GO:0031225:anchored component of membrane	GO:0004177:aminopeptidase activity		4.3496	1.93820488148858	4.20782821893943e-05	0.00955324648794651
TRINITY_DN6123_c0_g3	TRINITY_DN6123_c0_g3_i9	AGAP001520	PPR3B_MOUSE	Protein phosphatase 1 regulatory subunit 3B	GO:0042587:glycogen granule	GO:0004721:phosphoprotein phosphatase activity	GO:0005977:glycogen metabolic process	4.12289	3.28744701692121	0.000178096761034488	0.0274375021969917
TRINITY_DN5723_c0_g1	TRINITY_DN5723_c0_g1_i2	AGAP028210	S39AD_DROME	Zinc transporter ZIP13 homolog	GO:0016323:basolateral plasma membrane	GO:0005381:iron ion transmembrane transporter activity	GO:0006882:cellular zinc ion homeostasis	3.94578	2.66915239564511	2.4265617524871e-05	0.00668130545509267
TRINITY_DN6425_c3_g1	TRINITY_DN6425_c3_g1_i1	AGAP003062	RLBP1_BOVIN	Retinaldehyde-binding protein 1	GO:0005737:cytoplasm	GO:0005502:11-cis retinal binding	GO:0050896:response to stimulus	3.4709	3.67360841194496	0.000325828835801468	0.0405704559014743
TRINITY_DN6441_c0_g1	TRINITY_DN6441_c0_g1_i9	AGAP000885	AMPM_MANSE	Membrane alanyl aminopeptidase	GO:0031225:anchored component of membrane	GO:0004177:aminopeptidase activity		3.43052	7.75285194618086	5.7436793198681e-06	0.0022523925478307
TRINITY_DN6108_c1_g7	TRINITY_DN6108_c1_g7_i1	AGAP000674	.	transcription factor Sp, invertebrate	.			3.39256	2.90958744524033	7.32417201958108e-05	0.0140061771768856
TRINITY_DN6487_c1_g1	TRINITY_DN6487_c1_g1_i4	AGAP005153	CDO1_DANRE	Cysteine dioxygenase type 1		GO:0017172:cysteine dioxygenase activity	GO:0046439:L-cysteine metabolic process	3.27394	6.9440540951187	5.63636384761729e-05	0.0117645458954864
TRINITY_DN6321_c0_g3	TRINITY_DN6321_c0_g3_i2	AGAP008915	GGT1_PIG	Gamma-glutamyltranspeptidase 1	GO:0005615:extracellular space	GO:0003840:gamma-glutamyltransferase activity	GO:0007568:aging	3.2114	4.53782554897703	6.67136143682569e-05	0.0131790414404529
TRINITY_DN6441_c0_g1	TRINITY_DN6441_c0_g1_i10	AGAP003077	AMPM_MANSE	Membrane alanyl aminopeptidase	GO:0031225:anchored component of membrane	GO:0004177:aminopeptidase activity		3.00382	4.2920162053213	3.26467474162159e-05	0.00797135015685378
TRINITY_DN6259_c1_g3	TRINITY_DN6259_c1_g3_i1	AGAP002429	G12_ANOGA	Protein G12	.			2.81818	7.97615218533894	0.000210883748037975	0.0303227398151049
TRINITY_DN6163_c3_g2	TRINITY_DN6163_c3_g2_i3	AGAP001730	SERB_DROME	Phosphoserine phosphatase	GO:0005737:cytoplasm	GO:0005509:calcium ion binding	GO:0007411:axon guidance	2.71616	7.07358083704009	0.000266637699309143	0.0355727676985528
TRINITY_DN6428_c1_g2	TRINITY_DN6428_c1_g2_i2	AGAP002288	HMDH_AGRIP	3-hydroxy-3-methylglutaryl-coenzyme A reductase	GO:0005789:endoplasmic reticulum membrane	GO:0004420:hydroxymethylglutaryl-CoA reductase (NADPH) activity	GO:0015936:coenzyme A metabolic process	15.5939	3.69018779622993	0.000175225949303707	0.0274375021969917
TRINITY_DN6276_c2_g4	TRINITY_DN6276_c2_g4_i18	?	.		.			13.1312	3.71037794261397	0.00011117514602826	0.0191829008633561
TRINITY_DN6258_c3_g4	TRINITY_DN6258_c3_g4_i3	AGAP010428	GLGB_HUMAN	1,4-alpha-glucan-branching enzyme	GO:0016021:integral component of membrane	GO:0030170:pyridoxal phosphate binding	GO:0009058:biosynthetic process	11.3163	1.63648539624428	0.000309769429725148	0.0396903583175559
TRINITY_DN6218_c4_g1	TRINITY_DN6218_c4_g1_i1	AGAP012335	HMG1A_CHITE	Mobility group protein 1A	GO:0005694:chromosome	GO:0003677:DNA binding		11.162	3.34006703999855	1.32036807071473e-11	4.27172080077984e-08
TRINITY_DN5820_c0_g1	TRINITY_DN5820_c0_g1_i2	AGAP002028	P53_CANLF	Cellular tumor antigen p53	GO:0000785:chromatin	GO:0005524:ATP binding	GO:0007569:cell aging	10.9709	1.06214292204701	0.000364385061514224	0.0432615328537209
TRINITY_DN6450_c8_g2	TRINITY_DN6450_c8_g2_i1	AGAP000939	PA1B2_DROME	Platelet-activating factor acetylhydrolase IB subunit beta homolog	.			10.7382	2.33439652699972	1.68329245345209e-09	2.72293595501544e-06
TRINITY_DN6180_c2_g1	TRINITY_DN6180_c2_g1_i2	AGAP005321	CDT1_MOUSE	DNA replication factor Cdt1	GO:0005634:nucleus	GO:0003677:DNA binding	GO:0006260:DNA replication	10.5578	1.76763122884222	0.000252604980057319	0.034410116283387
TRINITY_DN6330_c2_g6	TRINITY_DN6330_c2_g6_i3	AGAP006130	EIF3L_ANOGA	Eukaryotic translation initiation factor 3 subunit L {ECO:0000255|HAMAP-Rule:MF_03011}	GO:0016589:NURF complex	GO:0003677:DNA binding	GO:0006325:chromatin organization	10.3276	1.04253747174604	3.6494775465976e-05	0.00858688889645811
TRINITY_DN5799_c0_g1	TRINITY_DN5799_c0_g1_i1	AGAP000939	ABD12_DANRE	Monoacylglycerol lipase ABHD12 {ECO:0000305}	GO:0016021:integral component of membrane	GO:0047372:acylglycerol lipase activity	GO:0046464:acylglycerol catabolic process	10.1231	2.46439431365902	1.18988082089975e-11	4.27172080077984e-08
TRINITY_DN6645_c3_g3	TRINITY_DN6645_c3_g3_i2	AGAP004811	ART2_YEAST	Putative uncharacterized protein ART2	.			10.0069	3.7535942428765	9.25179676509017e-06	0.00328984824483445
TRINITY_DN6625_c1_g2	TRINITY_DN6625_c1_g2_i2	AGAP009210	TAR1_YEAST	Protein TAR1	GO:0005739:mitochondrion		GO:0043457:regulation of cellular respiration	-9.76497	-0.0721968271333081	0.000336965170419514	0.0405704559014743
TRINITY_DN6378_c0_g7	TRINITY_DN6378_c0_g7_i4	AGAP005831	E631_DROME	Calcium-binding protein E63-1	GO:0005737:cytoplasm	GO:0005509:calcium ion binding	GO:0048102:autophagic cell death	-9.67033	1.29657124447231	0.000240623329200712	0.033126664927515
TRINITY_DN3338_c0_g1	TRINITY_DN3338_c0_g1_i1	AGAP003902	APC7_HUMAN	Anaphase-promoting complex subunit 7	GO:0005680:anaphase-promoting complex	GO:0019903:protein phosphatase binding	GO:0051301:cell division	-9.61283	1.38148738580568	3.56986346912472e-08	2.56653350855239e-05
TRINITY_DN6646_c8_g1	TRINITY_DN6646_c8_g1_i10	AGAP012717	S22BB_DANRE	Vesicle-trafficking protein SEC22b-B	GO:0070062:extracellular exosome	GO:0051117:ATPase binding	GO:0000492:box C/D snoRNP assembly	-9.49455	0.659272575418916	1.30699791138905e-06	0.000545608386170505
TRINITY_DN5799_c0_g1	TRINITY_DN5799_c0_g1_i3	AGAP008656	ABD12_DANRE	Monoacylglycerol lipase ABHD12 {ECO:0000305}	.			-9.36385	0.816464112114648	0.000154638607768883	0.025331369913128
TRINITY_DN6438_c2_g1	TRINITY_DN6438_c2_g1_i9	AGAP009237		apoptotic chromatin condensation inducer in the nucleus	.			-9.32358	1.0258517654928	3.0139320725072e-08	2.29431146766563e-05
TRINITY_DN6499_c5_g1	TRINITY_DN6499_c5_g1_i12	AGAP005840		Zinc finger, FYVE/PHD-type	.			-9.08929	0.920463675992235	0.000271973888401475	0.0359144294877907
TRINITY_DN6330_c2_g6	TRINITY_DN6330_c2_g6_i1	AGAP006130	EIF3L_ANOGA	Eukaryotic translation initiation factor 3 subunit L {ECO:0000255|HAMAP-Rule:MF_03011}	GO:0016589:NURF complex	GO:0003677:DNA binding	GO:0006325:chromatin organization	-9.03343	1.77958185820812	9.77369867641692e-06	0.00332845880451346
TRINITY_DN6309_c4_g1	TRINITY_DN6309_c4_g1_i11	AGAP011105	KGUA_MOUSE	Guanylate kinase		GO:0005524:ATP binding	GO:0046710:GDP metabolic process	-8.89569	1.28776574892751	2.50957013150674e-07	0.000131405844287305
TRINITY_DN6296_c2_g1	TRINITY_DN6296_c2_g1_i5	AGAP004071	PLST_RAT	Plastin-3	GO:0005737:cytoplasm	GO:0005509:calcium ion binding	GO:0042491:auditory receptor cell differentiation	-8.88599	2.77963048658509	2.56889676968008e-05	0.0069258527284229
TRINITY_DN6298_c2_g1	TRINITY_DN6298_c2_g1_i9	AGAP004886	MARE3_HUMAN	Microtubule-associated protein RP/EB family member 3	GO:0005737:cytoplasm	GO:0008017:microtubule binding	GO:0051301:cell division	-8.71276	1.0281412604196	6.72140279012359e-05	0.0131790414404529
TRINITY_DN6164_c3_g1	TRINITY_DN6164_c3_g1_i5	AGAP004159	FKBP8_HUMAN	Peptidyl-prolyl cis-trans isomerase FKBP8	GO:0005789:endoplasmic reticulum membrane	GO:0005528:FK506 binding	GO:0006915:apoptotic process	-8.68288	0.589781604182798	4.47042966150679e-05	0.00979556117352529
TRINITY_DN6072_c9_g6	TRINITY_DN6072_c9_g6_i3	AGAP004311	PPCS_HUMAN	Phosphopantothenate--cysteine ligase	GO:0005829:cytosol	GO:0004632:phosphopantothenate--cysteine ligase activity	GO:0015937:coenzyme A biosynthetic process	-8.67948	-0.00946950871899306	0.00033701998510162	0.0405704559014743
TRINITY_DN6514_c0_g2	TRINITY_DN6514_c0_g2_i12	AGAP001884	FUMH_DANRE	Fumarate hydratase, mitochondrial	GO:0015030:Cajal body	GO:0003723:RNA binding	GO:0051973:positive regulation of telomerase activity	-8.65762	1.95796396810094	0.000259597581642485	0.0349942948337021
TRINITY_DN5859_c0_g1	TRINITY_DN5859_c0_g1_i7	AGAP006968	PP2C2_CAEEL	Probable protein phosphatase 2C T23F11.1	GO:0005604:basement membrane	GO:0005509:calcium ion binding	GO:0050896:response to stimulus	-8.53874	1.2716975232109	0.000185215957593014	0.0280550299944804
TRINITY_DN6330_c2_g6	TRINITY_DN6330_c2_g6_i2	AGAP006130	EIF3L_ANOGA	Eukaryotic translation initiation factor 3 subunit L {ECO:0000255|HAMAP-Rule:MF_03011}	GO:0005737:cytoplasm	GO:0004364:glutathione transferase activity	GO:0006749:glutathione metabolic process	-8.37081	1.40461489220796	7.77344634037136e-05	0.0141684745198234
TRINITY_DN6536_c2_g8	TRINITY_DN6536_c2_g8_i1	AGAP006652	UB10A_XENLA	Ubiquitin carboxyl-terminal hydrolase 10-A	GO:0005737:cytoplasm	GO:0004197:cysteine-type endopeptidase activity	GO:0006914:autophagy	-8.14696	1.62895848745187	1.53600501046329e-05	0.00473272400962035
TRINITY_DN6330_c2_g3	TRINITY_DN6330_c2_g3_i3	AGAP012123	RTJK_DROFU	RNA-directed DNA polymerase from mobile element jockey		GO:0003964:RNA-directed DNA polymerase activity		-8.10797	1.10541440883317	7.40315553501196e-06	0.00273726387938828
TRINITY_DN4370_c0_g1	TRINITY_DN4370_c0_g1_i2	AGAP010080	GRAU_DROME	Transcription factor grauzone	GO:0005634:nucleus	GO:0000987:core promoter proximal region sequence-specific DNA binding	GO:0007349:cellularization	-7.92011	0.23913608770181	3.14673611560872e-05	0.00797135015685378
TRINITY_DN6103_c0_g1	TRINITY_DN6103_c0_g1_i16	AGAP001697	KCTD3_HUMAN	BTB/POZ domain-containing protein KCTD3			GO:0015969:guanosine tetraphosphate metabolic process	-7.90262	0.913462895724788	4.54164029372937e-05	0.00979556117352529
TRINITY_DN5872_c0_g1	TRINITY_DN5872_c0_g1_i4	?			.			-7.58585	1.02093855614992	0.00032510195162418	0.0405704559014743
TRINITY_DN5389_c0_g1	TRINITY_DN5389_c0_g1_i2	AGAP001227	RPB4_DROME	DNA-directed RNA polymerase II 16 kDa polypeptide	GO:0005665:DNA-directed RNA polymerase II, core complex	GO:0003899:DNA-directed RNA polymerase activity	GO:0007095:mitotic G2 DNA damage checkpoint	-7.49368	1.14419389838658	3.06129600791147e-05	0.00797135015685378
TRINITY_DN6415_c1_g4	TRINITY_DN6415_c1_g4_i11	AGAP010276	PDK_DROME		.			-7.39098	0.848802539613936	0.000197667633454115	0.0294024924658587
TRINITY_DN6103_c0_g1	TRINITY_DN6103_c0_g1_i3	AGAP001697	KCTD3_HUMAN	BTB/POZ domain-containing protein KCTD3	GO:0016021:integral component of membrane			-7.32313	0.815228666247872	5.84514793429442e-05	0.0120066760980483
TRINITY_DN5841_c0_g1	TRINITY_DN5841_c0_g1_i5	AGAP004959	PSA4_RAT	Proteasome subunit alpha type-4	GO:0000932:cytoplasmic mRNA processing body	GO:0004298:threonine-type endopeptidase activity	GO:0006511:ubiquitin-dependent protein catabolic process	-7.24367	-0.00482171283866985	0.000143044269950295	0.0240407259406074
TRINITY_DN6500_c2_g1	TRINITY_DN6500_c2_g1_i1	AGAP003285		F-box and leucine-rich repeat protein 7	.			-7.00544	2.61553709471581	0.000426845711405174	0.0497640572188681
TRINITY_DN6107_c2_g6	TRINITY_DN6107_c2_g6_i1	AGAP012291	CP9F2_DROME	Probable cytochrome P450 9f2	GO:0005789:endoplasmic reticulum membrane	GO:0020037:heme binding		-3.82746	5.48865051760956	0.00014495247509155	0.0240491023097404
TRINITY_DN6177_c2_g2	TRINITY_DN6177_c2_g2_i3	AGAP007873	TPSP_THETK	Bifunctional trehalose-6-phosphate synthase/phosphatase {ECO:0000303|PubMed:23626675}		GO:0003825:alpha,alpha-trehalose-phosphate synthase (UDP-forming) activity	GO:0005992:trehalose biosynthetic process	-3.47036	3.54459491798945	5.07530791257335e-05	0.0107671409338708
TRINITY_DN5682_c0_g1	TRINITY_DN5682_c0_g1_i7	AGAP007037	GPDA_DROVI	Glycerol-3-phosphate dehydrogenase [NAD(+)], cytoplasmic	GO:0009331:glycerol-3-phosphate dehydrogenase complex	GO:0004367:glycerol-3-phosphate dehydrogenase [NAD+] activity	GO:0005975:carbohydrate metabolic process	-2.67444	3.00252245113782	0.000237761837670933	0.0330846875408553
TRINITY_DN6494_c4_g1	TRINITY_DN6494_c4_g1_i11	AGAP008708	TP4A1_RAT	Protein tyrosine phosphatase type IVA 1	GO:0005737:cytoplasm	GO:0004725:protein tyrosine phosphatase activity	GO:0007049:cell cycle	-15.4756	1.86930732544024	3.6043642161545e-09	4.66440773212554e-06
TRINITY_DN6083_c4_g3	TRINITY_DN6083_c4_g3_i4	AGAP012402	EXOS8_HUMAN	Exosome complex component RRP43	GO:0005737:cytoplasm	GO:0017091:AU-rich element binding	GO:0043928:exonucleolytic nuclear-transcribed mRNA catabolic process involved in deadenylation-dependent decay	-14.9647	0.359542358437827	3.25716637908446e-07	0.000162119192737431
TRINITY_DN5911_c0_g1	TRINITY_DN5911_c0_g1_i4	AGAP001604	ARRB1_MACFA	Beta-arrestin-1	GO:0005905:coated pit		GO:0009968:negative regulation of signal transduction	-14.3988	2.63619016938568	1.84636490828547e-07	0.00010860821944601
TRINITY_DN4995_c0_g1	TRINITY_DN4995_c0_g1_i1	AGAP008785	PITH1_DROPS	PITH domain-containing protein GA19395	.			-13.5289	0.360474209762273	3.20938650518196e-05	0.00797135015685378
TRINITY_DN4493_c0_g1	TRINITY_DN4493_c0_g1_i2	AGAP002759	TCPG_DROME	T-complex protein 1 subunit gamma	GO:0005832:chaperonin-containing T-complex	GO:0005524:ATP binding	GO:0090307:mitotic spindle assembly	-12.8196	2.80423502161534	3.51422173537472e-07	0.000168435346212905
TRINITY_DN6472_c6_g7	TRINITY_DN6472_c6_g7_i2	AGAP004981		prophenoloxidase 4	.			-12.1182	-0.241543103122409	1.11282197739974e-05	0.00360025730238251
TRINITY_DN4447_c0_g1	TRINITY_DN4447_c0_g1_i1	AGAP002119	MOX12_DROME	MOXD1 homolog 2	GO:0005829:cytosol	GO:0005507:copper ion binding		-11.467	-0.0853345760064233	0.000204797906390633	0.0297785360292268
TRINITY_DN6517_c0_g2	TRINITY_DN6517_c0_g2_i7	AGAP009695	PPT2_DROME	Lysosomal thioesterase PPT2 homolog	GO:0005578:proteinaceous extracellular matrix		GO:0007155:cell adhesion	-11.2368	0.764605856177661	3.70474281724837e-07	0.000171225274278611
TRINITY_DN5950_c0_g1	TRINITY_DN5950_c0_g1_i6	AGAP004035	SL9B2_HUMAN	Mitochondrial sodium/hydrogen exchanger 9B2	GO:0016021:integral component of membrane	GO:0015299:solute:proton antiporter activity	GO:0034220:ion transmembrane transport	-11.1111	2.46272423151834	6.29197425455678e-11	1.62848877656439e-07
TRINITY_DN5267_c0_g1	TRINITY_DN5267_c0_g1_i3	AGAP000725	AIP_MOUSE	AH receptor-interacting protein	GO:0034751:aryl hydrocarbon receptor complex	GO:0017162:aryl hydrocarbon receptor binding	GO:0051344:negative regulation of cyclic-nucleotide phosphodiesterase activity	-10.9546	0.393010754779352	0.000236715148553845	0.0330846875408553
TRINITY_DN6497_c0_g1	TRINITY_DN6497_c0_g1_i1	AGAP011590	GA2L1_MOUSE	GAS2-like protein 1	GO:0005737:cytoplasm	GO:0008093:cytoskeletal adaptor activity	GO:0007050:cell cycle arrest	-10.6903	2.48218503718577	1.79549904106502e-08	1.4522220681514e-05
TRINITY_DN5823_c0_g1	TRINITY_DN5823_c0_g1_i1	AGAP001027	TRET1_CULQU	Facilitated trehalose transporter Tret1 {ECO:0000250|UniProtKB:Q7PIR5}	GO:0016021:integral component of membrane	GO:0015574:trehalose transmembrane transporter activity	GO:0015771:trehalose transport	-10.6874	3.19387520447838	1.52112555870743e-14	1.96848858552329e-10
TRINITY_DN6226_c3_g4	TRINITY_DN6226_c3_g4_i4	AGAP005595	GAWKY_DROME	Protein Gawky {ECO:0000312|FlyBase:FBgn0051992}	.			-10.368	1.76808015859307	1.38260510893558e-08	1.19281951431569e-05
TRINITY_DN6165_c5_g1	TRINITY_DN6165_c5_g1_i4	AGAP004458	LRC58_XENTR	Leucine-rich repeat-containing protein 58	.			-10.347	3.4369771704895	3.48539039086144e-12	2.2552218524069e-08
TRINITY_DN6571_c0_g10	TRINITY_DN6571_c0_g10_i7	AGAP000662	FOXK2_XENLA	Forkhead box protein K2	GO:0005634:nucleus	GO:0003677:DNA binding	GO:0006355:regulation of transcription, DNA-templated	-10.323	2.5094607580832	1.59747459848282e-09	2.72293595501544e-06
TRINITY_DN6090_c5_g3	TRINITY_DN6090_c5_g3_i2	AGAP009154	ARPC2_ANOGA	Probable actin-related protein 2/3 complex subunit 2	GO:0005885:Arp2/3 protein complex		GO:0034314:Arp2/3 complex-mediated actin nucleation	-10.1883	1.41959661084147	8.62741244218301e-10	1.86078907357151e-06
TRINITY_DN6149_c2_g1	TRINITY_DN6149_c2_g1_i1	AGAP012529	LEG7_HUMAN	Galectin-7	GO:0005737:cytoplasm	GO:0030246:carbohydrate binding	GO:0006915:apoptotic process	-10.072	0.0745273349947818	0.000202496614175037	0.0297785077731722

## Sheet: Table S4 Pv x Bl_Total
gene_id	transcript_id	BLASTX_hit	Full	GO_blast_CC_1	GO_blast_MF_1	GO_blast_BP_1	logFC	logCPM	LR	PValue	FDR
TRINITY_DN6178_c2_g1	TRINITY_DN6178_c2_g1_i6	CADE_DROME	DE-cadherin	GO:0005912:adherens junction	GO:0008013:beta-catenin binding	GO:0045176:apical protein localization	0.0554441222379733	4.56400361820141	0.0267475478896697	0.870087947093923	1
TRINITY_DN6731_c0_g1	TRINITY_DN6731_c0_g1_i1	ANT3_SHEEP	Antithrombin-III	GO:0005615:extracellular space	GO:0008201:heparin binding	GO:0007596:blood coagulation	-1.39284217819174	2.5099927722348	2.91211656676387	0.087916426200904	1
TRINITY_DN6050_c3_g4	TRINITY_DN6050_c3_g4_i1	.		.			0.213928134295158	7.37598172231686	0.308878222426839	0.578369369978485	1
TRINITY_DN6029_c7_g4	TRINITY_DN6029_c7_g4_i1	.		.			-0.193336675966261	1.26639862393019	0.0602815857514862	0.806051435078988	1
TRINITY_DN3852_c0_g1	TRINITY_DN3852_c0_g1_i1	.		.			0.161087764587662	0.386074445004433	0.0527234019787977	0.818390351331149	1
TRINITY_DN6241_c2_g1	TRINITY_DN6241_c2_g1_i1	LRC15_RAT	Leucine-rich repeat-containing protein 15	GO:0016021:integral component of membrane	GO:0004872:receptor activity	GO:0007155:cell adhesion	-0.125575553059162	-0.0877029623870154	0.00679049263406073	0.93432510109714	1
TRINITY_DN6155_c5_g9	TRINITY_DN6155_c5_g9_i1	SPON1_CHICK	Spondin-1	GO:0005578:proteinaceous extracellular matrix		GO:0007155:cell adhesion	0.446175376051798	2.56334640416417	0.633574755336123	0.426047094134252	1
TRINITY_DN6389_c2_g1	TRINITY_DN6389_c2_g1_i3	TMED6_HUMAN	Transmembrane emp24 domain-containing protein 6	.			-0.249600629607417	3.50091653455034	0.215601781981509	0.642411770778276	1
TRINITY_DN6389_c2_g1	TRINITY_DN6389_c2_g1_i5	TMED6_HUMAN	Transmembrane emp24 domain-containing protein 6	.			0.0157440180036882	3.37663188880778	0.000879588219014238	0.97633992589974	1
TRINITY_DN5489_c0_g1	TRINITY_DN5489_c0_g1_i1	MTH10_DROME	Probable G-protein coupled receptor Mth-like 10	GO:0016021:integral component of membrane	GO:0004930:G-protein coupled receptor activity	GO:0007166:cell surface receptor signaling pathway	0.577353644231517	4.45188111578227	2.00637744693628	0.15663895526069	1
TRINITY_DN5489_c0_g1	TRINITY_DN5489_c0_g1_i2	MTH10_DROME	Probable G-protein coupled receptor Mth-like 10	GO:0016021:integral component of membrane	GO:0004930:G-protein coupled receptor activity	GO:0007166:cell surface receptor signaling pathway	1.83521971562628	0.809008557588981	0.277981376087392	0.598027356893084	1
TRINITY_DN6176_c3_g1	TRINITY_DN6176_c3_g1_i1	BARK_DROME	Protein bark beetle {ECO:0000303|PubMed:25704509}	GO:0005912:adherens junction	GO:0030246:carbohydrate binding	GO:0045217:cell-cell junction maintenance	-1.69507386092415	0.273370702631071	0.168059114058046	0.681842526273981	1
TRINITY_DN6176_c3_g1	TRINITY_DN6176_c3_g1_i2	BARK_DROME	Protein bark beetle {ECO:0000303|PubMed:25704509}	GO:0005912:adherens junction	GO:0030246:carbohydrate binding	GO:0045217:cell-cell junction maintenance	8.33691731537148	0.585186902193008	9.53121488329456	0.00202006356134504	0.244314416330524
TRINITY_DN6176_c3_g1	TRINITY_DN6176_c3_g1_i3	BARK_DROME	Protein bark beetle {ECO:0000303|PubMed:25704509}	GO:0005912:adherens junction	GO:0030246:carbohydrate binding	GO:0045217:cell-cell junction maintenance	-0.0237242614970607	3.21787427491109	0.000362126213901526	0.984817481025257	1
TRINITY_DN6308_c2_g4	TRINITY_DN6308_c2_g4_i1	TCPE_PONAB	T-complex protein 1 subunit epsilon	.			-0.124758282401776	5.9617821636576	0.128737598885873	0.719744547016038	1
TRINITY_DN903_c0_g1	TRINITY_DN903_c0_g1_i1	UDB13_RABIT	UDP-glucuronosyltransferase 2B13	GO:0016021:integral component of membrane	GO:0015020:glucuronosyltransferase activity	GO:0052695:cellular glucuronidation	-0.51098449996586	4.2301068155321	0.618181326857872	0.431723920157042	1
TRINITY_DN4384_c0_g1	TRINITY_DN4384_c0_g1_i2	GILT_HUMAN	Gamma-interferon-inducible lysosomal thiol reductase	GO:0030054:cell junction	GO:0016667:oxidoreductase activity, acting on a sulfur group of donors	GO:0042590:antigen processing and presentation of exogenous peptide antigen via MHC class I	-1.53393540718448	0.998495513269818	1.52999713008317	0.216112875464502	1
TRINITY_DN5467_c0_g1	TRINITY_DN5467_c0_g1_i2	CNNM2_HUMAN	Metal transporter CNNM2	GO:0016323:basolateral plasma membrane		GO:0010960:magnesium ion homeostasis	-0.583155473210043	3.2262556336916	1.24588753746773	0.264339391355374	1
TRINITY_DN5467_c0_g1	TRINITY_DN5467_c0_g1_i4	CNNM2_HUMAN	Metal transporter CNNM2	GO:0016323:basolateral plasma membrane		GO:0010960:magnesium ion homeostasis	0.669275454754613	1.88649547815143	0.767689791506324	0.380932683968544	1
TRINITY_DN6622_c1_g8	TRINITY_DN6622_c1_g8_i1	OFUT2_DROME	GDP-fucose protein O-fucosyltransferase 2	GO:0005783:endoplasmic reticulum	GO:0046922:peptide-O-fucosyltransferase activity	GO:0009790:embryo development	-0.0462174743848734	1.47561198909247	0.00659030609193159	0.935298247825384	1
TRINITY_DN5226_c0_g1	TRINITY_DN5226_c0_g1_i1	.		.			0.0789177067577494	3.3965143960072	0.0205758788051655	0.885940367506554	1
TRINITY_DN3388_c0_g1	TRINITY_DN3388_c0_g1_i1	UROK_RABIT	Urokinase-type plasminogen activator	GO:0009986:cell surface	GO:0004252:serine-type endopeptidase activity	GO:0042730:fibrinolysis	-1.48222536938603	0.668349674751488	1.74735282784752	0.186209865143273	1
TRINITY_DN6050_c3_g3	TRINITY_DN6050_c3_g3_i1	.		.			-1.49189232467664	2.17045412228872	3.22340099375863	0.0725926602216917	1
TRINITY_DN6050_c3_g3	TRINITY_DN6050_c3_g3_i2	.		.			0.628286685555562	3.98867105983766	3.13287965396347	0.0767280981820014	1
TRINITY_DN6221_c0_g5	TRINITY_DN6221_c0_g5_i2	.		GO:0005615:extracellular space	GO:0004867:serine-type endopeptidase inhibitor activity	GO:0010951:negative regulation of endopeptidase activity	-5.75767677530916	5.71353916983002	2.76302694288563	0.0964655595151394	1
TRINITY_DN6504_c1_g1	TRINITY_DN6504_c1_g1_i4	FGRL1_CHICK	Fibroblast growth factor receptor-like 1	GO:0044291:cell-cell contact zone	GO:0005007:fibroblast growth factor-activated receptor activity	GO:0098742:cell-cell adhesion via plasma-membrane adhesion molecules	0.214507684115848	6.33392845191626	0.394261459129802	0.530067860320736	1
TRINITY_DN4242_c0_g1	TRINITY_DN4242_c0_g1_i1	EAST_DROME	Serine protease easter	GO:0005576:extracellular region	GO:0008233:peptidase activity	GO:0009950:dorsal/ventral axis specification	0.276554171747865	1.26141764481225	0.209345323612708	0.647281017175582	1
TRINITY_DN6237_c2_g3	TRINITY_DN6237_c2_g3_i1	FGFR1_DROME	Fibroblast growth factor receptor homolog 1	GO:0016021:integral component of membrane	GO:0005524:ATP binding	GO:0010002:cardioblast differentiation	0.592448692892847	2.15116837485389	1.36560089076707	0.242569151877518	1
TRINITY_DN6333_c5_g7	TRINITY_DN6333_c5_g7_i1	OAF_DROVI	Out at first protein	.		GO:0007275:multicellular organism development	0.357576025944504	-0.0340856659471653	0.0764759194352491	0.782131192254117	1
TRINITY_DN8794_c0_g1	TRINITY_DN8794_c0_g1_i1	.		.			0.670816265581407	2.37913696500036	0.326196531006419	0.567907338238622	1
TRINITY_DN6350_c7_g1	TRINITY_DN6350_c7_g1_i1	SL9A7_MOUSE	Sodium/hydrogen exchanger 7	GO:0016021:integral component of membrane	GO:0015386:potassium:proton antiporter activity	GO:0071805:potassium ion transmembrane transport	2.34630430380837	1.62060164306402	1.97946070973845	0.159447231407351	1
TRINITY_DN6350_c7_g1	TRINITY_DN6350_c7_g1_i3	SL9A7_MOUSE	Sodium/hydrogen exchanger 7	GO:0016021:integral component of membrane	GO:0015386:potassium:proton antiporter activity	GO:0071805:potassium ion transmembrane transport	-0.196345646184607	1.16390140742422	0.00872447519126407	0.925581898550988	1
TRINITY_DN6350_c7_g1	TRINITY_DN6350_c7_g1_i5	SL9A7_MOUSE	Sodium/hydrogen exchanger 7	GO:0016021:integral component of membrane	GO:0015386:potassium:proton antiporter activity	GO:0071805:potassium ion transmembrane transport	-2.01935758802057	1.85962050333088	2.55589521842746	0.109883556061691	1
TRINITY_DN6500_c3_g5	TRINITY_DN6500_c3_g5_i1	.		.			0.284835684019364	4.45899455061602	0.369303935045384	0.543383927821321	1
TRINITY_DN9645_c0_g1	TRINITY_DN9645_c0_g1_i1	UDPE_NPVSL	Ecdysteroid UDP-glucosyltransferase	.	GO:0016758:transferase activity, transferring hexosyl groups		-0.544147067737149	1.33218683086421	0.324156245857401	0.56912053417223	1
TRINITY_DN4799_c0_g1	TRINITY_DN4799_c0_g1_i3	MINP1_RAT	Multiple inositol polyphosphate phosphatase 1	GO:0005788:endoplasmic reticulum lumen	GO:0003993:acid phosphatase activity	GO:0016311:dephosphorylation	0.0312322972753174	3.8560534571843	0.0043657484366868	0.947319061452476	1
TRINITY_DN4595_c0_g1	TRINITY_DN4595_c0_g1_i1	GD_DROME	Serine protease gd	GO:0005576:extracellular region	GO:0008233:peptidase activity	GO:0009950:dorsal/ventral axis specification	0.0162622108961588	1.22542802283016	0.000525575908195908	0.981709745644432	1
TRINITY_DN6523_c3_g6	TRINITY_DN6523_c3_g6_i2	.		.			0.115100615911542	6.04477171721317	0.0511200712415403	0.821125603176803	1
TRINITY_DN6171_c3_g3	TRINITY_DN6171_c3_g3_i1	PXDN_MOUSE	Peroxidasin homolog	GO:0016021:integral component of membrane	GO:0046872:metal ion binding	GO:0007154:cell communication	0.101150380844008	2.99823488691107	0.0561391494196199	0.812705653075516	1
TRINITY_DN5843_c0_g1	TRINITY_DN5843_c0_g1_i1	ANFY1_HUMAN	Rabankyrin-5 {ECO:0000303|PubMed:15328530}	.			0.414044327702105	4.03274199394068	1.3208039248823	0.250447822272536	1
TRINITY_DN5898_c0_g1	TRINITY_DN5898_c0_g1_i1	NICA_DROME	Nicastrin	GO:0070765:gamma-secretase complex		GO:0007010:cytoskeleton organization	-0.0401299989288748	4.50176093935039	0.013902959146049	0.906138327755838	1
TRINITY_DN6624_c15_g1	TRINITY_DN6624_c15_g1_i2	FAS2_DROME	Fasciclin-2	GO:0031225:anchored component of membrane		GO:0007413:axonal fasciculation	0.361485685317994	2.73014523874458	0.401771358200651	0.526175868831362	1
TRINITY_DN1516_c0_g1	TRINITY_DN1516_c0_g1_i1	DNJC3_BOVIN	DnaJ homolog subfamily C member 3	GO:0005829:cytosol	GO:0019901:protein kinase binding	GO:0070417:cellular response to cold	0.258128893212571	4.158245365097	0.527480005655554	0.46766824842965	1
TRINITY_DN4838_c0_g1	TRINITY_DN4838_c0_g1_i1	VWDE_HUMAN	von Willebrand factor D and EGF domain-containing protein	GO:0005576:extracellular region			-0.00761821751196836	0.598287704466201	8.42611063203158e-05	0.992676013401029	1
TRINITY_DN5202_c0_g5	TRINITY_DN5202_c0_g5_i1	FBCD1_MACFA	Fibrinogen C domain-containing protein 1	GO:0016021:integral component of membrane	GO:0008061:chitin binding		0.151326960290766	6.63533246159695	0.0566772464361618	0.811826930193928	1
TRINITY_DN6558_c5_g3	TRINITY_DN6558_c5_g3_i1	.		.			-1.35457075389961	4.43732140964667	0.546059753653905	0.459932161144596	1
TRINITY_DN6509_c2_g4	TRINITY_DN6509_c2_g4_i1	.		.			0.756983390328605	0.789921338373762	0.704981656202428	0.40111483135327	1
TRINITY_DN1198_c0_g1	TRINITY_DN1198_c0_g1_i1	PLCX1_HUMAN	PI-PLC X domain-containing protein 1	.	GO:0008081:phosphoric diester hydrolase activity	GO:0006629:lipid metabolic process	0.825644930114803	1.55149467727149	1.68313066981238	0.194508979012653	1
TRINITY_DN4903_c0_g1	TRINITY_DN4903_c0_g1_i1	LMAN1_CHLAE	Protein ERGIC-53	GO:0005783:endoplasmic reticulum	GO:0005509:calcium ion binding	GO:0006888:ER to Golgi vesicle-mediated transport	-0.0367840890294932	5.7729956998878	0.00886376171669956	0.924991946356031	1
TRINITY_DN5537_c0_g1	TRINITY_DN5537_c0_g1_i1	MEG11_HUMAN	Multiple epidermal growth factor-like domains protein 11	GO:0016323:basolateral plasma membrane		GO:0034109:homotypic cell-cell adhesion	0.233066575431757	1.21546011565621	0.0196581448056826	0.88849604136912	1
TRINITY_DN5537_c0_g1	TRINITY_DN5537_c0_g1_i2	MEG11_HUMAN	Multiple epidermal growth factor-like domains protein 11	GO:0016323:basolateral plasma membrane		GO:0034109:homotypic cell-cell adhesion	0.260427563744764	4.69819587309073	0.322091028554372	0.570353714940826	1
TRINITY_DN5420_c0_g2	TRINITY_DN5420_c0_g2_i2	MTH5_DROME	Probable G-protein coupled receptor Mth-like 5	GO:0016021:integral component of membrane	GO:0004930:G-protein coupled receptor activity	GO:0007166:cell surface receptor signaling pathway	-0.392184290856808	1.81701732346834	0.395657633470466	0.52934040008735	1
TRINITY_DN9514_c0_g1	TRINITY_DN9514_c0_g1_i1	.		.			0.71913508111111	0.453582115727069	0.588918751009801	0.442837535825031	1
TRINITY_DN4280_c0_g1	TRINITY_DN4280_c0_g1_i1	PRDX4_HUMAN	Peroxiredoxin-4	GO:0005829:cytosol	GO:0008379:thioredoxin peroxidase activity	GO:0019471:4-hydroxyproline metabolic process	-0.123147391894903	4.59627843503519	0.0535583377438229	0.816983290479355	1
TRINITY_DN6368_c5_g1	TRINITY_DN6368_c5_g1_i1	SPZ1B_WHEAT	Serpin-Z1B	GO:0005615:extracellular space	GO:0004867:serine-type endopeptidase inhibitor activity		-0.52485258770233	1.31800352832217	0.672027522581119	0.412345612297573	1
TRINITY_DN6568_c3_g3	TRINITY_DN6568_c3_g3_i1	APH4_DROME	Alkaline phosphatase 4	GO:0031225:anchored component of membrane	GO:0004035:alkaline phosphatase activity	GO:0016311:dephosphorylation	0.0661658462930541	7.73748494754354	0.0219154927146548	0.882312130526827	1
TRINITY_DN6132_c2_g1	TRINITY_DN6132_c2_g1_i3	LIPP_MOUSE	Pancreatic triacylglycerol lipase	GO:0005576:extracellular region	GO:0046872:metal ion binding	GO:0030299:intestinal cholesterol absorption	0.367591362003986	1.50175008421576	0.27321896050563	0.601180594524005	1
TRINITY_DN6132_c2_g1	TRINITY_DN6132_c2_g1_i4	ANNU_SCHAM		GO:0005576:extracellular region	GO:0046872:metal ion binding	GO:0030299:intestinal cholesterol absorption	8.21602288589811	1.65038633147022	12.5840715538129	0.000389048253608587	0.0756488717087568
TRINITY_DN6132_c2_g1	TRINITY_DN6132_c2_g1_i5	ANNU_SCHAM	Annulin	GO:0005576:extracellular region	GO:0046872:metal ion binding	GO:0030299:intestinal cholesterol absorption	-0.705285694831378	3.12006596388241	0.188368767686312	0.664277759784709	1
TRINITY_DN6389_c1_g2	TRINITY_DN6389_c1_g2_i1	HEM4_MOUSE	Uroporphyrinogen-III synthase	.			0.107362867198824	8.3091764280712	0.0636898135424147	0.800756316471425	1
TRINITY_DN6389_c1_g2	TRINITY_DN6389_c1_g2_i4	HEM4_MOUSE	Uroporphyrinogen-III synthase	.			-0.137459263752633	1.53757450395441	0.0280643139826009	0.866957710125837	1
TRINITY_DN1501_c0_g1	TRINITY_DN1501_c0_g1_i1	CBPQ_MOUSE	Carboxypeptidase Q	GO:0005737:cytoplasm	GO:0004180:carboxypeptidase activity	GO:0043171:peptide catabolic process	-1.49844714052584	2.00063624833299	1.24072368670289	0.265331627325783	1
TRINITY_DN1801_c0_g1	TRINITY_DN1801_c0_g1_i1	SELT_DROME	SelT-like protein	GO:0012505:endomembrane system			-0.00268254235493328	4.65223602192069	5.56605243068331e-05	0.994047359167004	1
TRINITY_DN3236_c0_g1	TRINITY_DN3236_c0_g1_i1	PPAP_BOVIN	Prostatic acid phosphatase	GO:0016021:integral component of membrane	GO:0003993:acid phosphatase activity		-0.222114318958866	4.44049875972627	0.189842617196948	0.663047638126169	1
TRINITY_DN6624_c11_g1	TRINITY_DN6624_c11_g1_i2	PSH_DROME	Serine protease persephone	GO:0005576:extracellular region	GO:0008233:peptidase activity	GO:0006952:defense response	0.149420780528585	0.236963094642281	0.0406804384268471	0.840156014000261	1
TRINITY_DN6466_c6_g1	TRINITY_DN6466_c6_g1_i1	.		.			0.321131481976176	3.86607362570448	0.404070877889018	0.52499433936086	1
TRINITY_DN3196_c0_g1	TRINITY_DN3196_c0_g1_i2	ODBA_CAEEL	2-oxoisovalerate dehydrogenase subunit alpha, mitochondrial	GO:0005737:cytoplasm	GO:0003998:acylphosphatase activity	GO:0044237:cellular metabolic process	-0.030248198006338	3.6477404377833	0.00575191290959221	0.939545304975766	1
TRINITY_DN5380_c0_g1	TRINITY_DN5380_c0_g1_i1	LRRT3_MACFA	Leucine-rich repeat transmembrane neuronal protein 3	GO:0030054:cell junction			0.105545758782082	2.58547166048046	0.0118053832997225	0.913478054190013	1
TRINITY_DN6571_c0_g5	TRINITY_DN6571_c0_g5_i3	.		.			-0.285724773493936	2.17997147509673	0.137066095194422	0.711215308885585	1
TRINITY_DN871_c0_g1	TRINITY_DN871_c0_g1_i1	TIP_HUMAN	T-cell immunomodulatory protein	GO:0070062:extracellular exosome			0.37098516858943	5.03325039607083	0.679712458042668	0.409685755732988	1
TRINITY_DN11476_c0_g1	TRINITY_DN11476_c0_g1_i1	TAKT_DROME	Protein takeout	GO:0005576:extracellular region		GO:0008343:adult feeding behavior	0.0709036463633594	0.595109906590096	0.00772482472643454	0.929963324145127	1
TRINITY_DN6207_c6_g3	TRINITY_DN6207_c6_g3_i1	VA3_SOLIN	Venom allergen 3	GO:0005576:extracellular region			-0.250103488199898	4.06852899912656	0.158976273055748	0.690100791193882	1
TRINITY_DN3937_c0_g1	TRINITY_DN3937_c0_g1_i1	CBPA1_ANOGA	Zinc carboxypeptidase A 1	GO:0005615:extracellular space	GO:0004181:metallocarboxypeptidase activity	GO:0007586:digestion	0.0201913784217732	5.39113288065041	0.00147449674496247	0.969369417670418	1
TRINITY_DN6291_c2_g1	TRINITY_DN6291_c2_g1_i1	CAH14_MOUSE	Carbonic anhydrase 14	GO:0016021:integral component of membrane	GO:0004089:carbonate dehydratase activity	GO:0015670:carbon dioxide transport	0.538182064478986	5.23739738253088	2.74549474169422	0.0975288863769317	1
TRINITY_DN5374_c0_g1	TRINITY_DN5374_c0_g1_i1	.		.			-0.847764327084921	3.98052312484985	0.126490959749359	0.722098442893187	1
TRINITY_DN5953_c0_g1	TRINITY_DN5953_c0_g1_i1	HS6B_DROME	Heat shock protein 67B2	.			-0.226801027720375	1.30088743138739	0.0682690841180889	0.79387386512537	1
TRINITY_DN6427_c4_g1	TRINITY_DN6427_c4_g1_i1	FIBA_PARPA	Fibrinogen-like protein A	.			-1.05912883147546	0.885502800723977	1.53583178175171	0.215239303985673	1
TRINITY_DN6191_c0_g1	TRINITY_DN6191_c0_g1_i2	LRRN1_BOVIN	Leucine-rich repeat neuronal protein 1	GO:0016021:integral component of membrane		GO:0051965:positive regulation of synapse assembly	0.0897119875343292	2.16847900662006	0.016567223020322	0.897584174721913	1
TRINITY_DN5839_c0_g2	TRINITY_DN5839_c0_g2_i2	CBPA1_DROPS	Zinc carboxypeptidase A 1	GO:0005576:extracellular region	GO:0004181:metallocarboxypeptidase activity		0.146278191196145	0.993360329488343	0.0186736629933928	0.89130617884393	1
TRINITY_DN5839_c0_g2	TRINITY_DN5839_c0_g2_i4	CBPA1_DROPS	Zinc carboxypeptidase A 1	GO:0005576:extracellular region	GO:0004181:metallocarboxypeptidase activity		-0.516911568464872	2.92867841253376	0.0299142610769323	0.862684915359071	1
TRINITY_DN5839_c0_g2	TRINITY_DN5839_c0_g2_i6	CBPA1_DROPS	Zinc carboxypeptidase A 1	GO:0005576:extracellular region	GO:0004181:metallocarboxypeptidase activity		-0.209743651948529	3.49773880173761	0.0464525518205541	0.829355262692803	1
TRINITY_DN5839_c0_g2	TRINITY_DN5839_c0_g2_i9	CBPA1_DROPS	Zinc carboxypeptidase A 1	GO:0005576:extracellular region	GO:0004181:metallocarboxypeptidase activity		1.69570076753235	3.58386732925618	0.573794176493367	0.44875513858725	1
TRINITY_DN6163_c2_g1	TRINITY_DN6163_c2_g1_i1	NCKX5_MOUSE	Sodium/potassium/calcium exchanger 5	GO:0005737:cytoplasm	GO:0005262:calcium channel activity	GO:0097186:amelogenesis	0.0509567987926156	3.87005518651591	0.0150030020745098	0.902513544929609	1
TRINITY_DN6447_c0_g1	TRINITY_DN6447_c0_g1_i4	MA2B1_HUMAN	Lysosomal alpha-mannosidase	GO:0070062:extracellular exosome	GO:0004559:alpha-mannosidase activity	GO:0006464:cellular protein modification process	-2.64900658188693	1.51915385493034	1.07551798054942	0.299702382491763	1
TRINITY_DN6447_c0_g1	TRINITY_DN6447_c0_g1_i7	MA2B1_HUMAN	Lysosomal alpha-mannosidase	GO:0070062:extracellular exosome	GO:0004559:alpha-mannosidase activity	GO:0006464:cellular protein modification process	0.37135179132431	6.73880187574798	0.136375605597276	0.711911072406251	1
TRINITY_DN6063_c4_g5	TRINITY_DN6063_c4_g5_i1	BASI_CRIGR	Basigin	GO:0005887:integral component of plasma membrane	GO:0005537:mannose binding	GO:0072661:protein targeting to plasma membrane	0.330931625485259	4.44320133787897	0.924134773923702	0.336391652586436	1
TRINITY_DN6063_c4_g5	TRINITY_DN6063_c4_g5_i2	BASI_CRIGR	Basigin	GO:0005887:integral component of plasma membrane	GO:0005537:mannose binding	GO:0072661:protein targeting to plasma membrane	0.331031861971086	5.43568430824195	0.899871731915952	0.342816106859878	1
TRINITY_DN15460_c0_g1	TRINITY_DN15460_c0_g1_i1	CCCP_DROME	Circadian clock-controlled protein	GO:0005615:extracellular space		GO:0007623:circadian rhythm	0.053065261821416	0.860610230613094	0.00548855500660106	0.940942923743513	1
TRINITY_DN3171_c0_g1	TRINITY_DN3171_c0_g1_i1	GLT_DROME	Glutactin	.	GO:0052689:carboxylic ester hydrolase activity		0.12386762120032	3.25212087667282	0.0493110204091853	0.824266515371456	1
TRINITY_DN6029_c4_g1	TRINITY_DN6029_c4_g1_i1	TIMP_DROME	Tissue inhibitor of metalloproteases	GO:0030425:dendrite	GO:0046872:metal ion binding	GO:0071711:basement membrane organization	0.399120658245937	4.91655091568861	0.842086749244516	0.358800640741631	1
TRINITY_DN6029_c4_g1	TRINITY_DN6029_c4_g1_i2	TIMP_DROME	Tissue inhibitor of metalloproteases	GO:0030425:dendrite	GO:0046872:metal ion binding	GO:0071711:basement membrane organization	0.0610745754179301	4.65065836867535	0.0194149714039429	0.889183366035519	1
TRINITY_DN6029_c4_g1	TRINITY_DN6029_c4_g1_i3	TIMP_DROME	Tissue inhibitor of metalloproteases	GO:0030425:dendrite	GO:0046872:metal ion binding	GO:0071711:basement membrane organization	1.87902664679931	0.0954297779499603	3.45015395513299	0.0632458784383038	1
TRINITY_DN6555_c3_g1	TRINITY_DN6555_c3_g1_i1	K319L_PONAB	Dyslexia-associated protein KIAA0319-like protein	GO:0031410:cytoplasmic vesicle			0.57941866583279	3.17599133078843	1.04454053645784	0.30676780952688	1
TRINITY_DN5055_c0_g1	TRINITY_DN5055_c0_g1_i1	PEBPH_CAEEL	Phosphatidylethanolamine-binding protein homolog F40A3.3	GO:0005739:mitochondrion	GO:0008289:lipid binding		0.221556674677849	6.91039333730039	0.223987138795596	0.636018568428199	1
TRINITY_DN6078_c0_g5	TRINITY_DN6078_c0_g5_i1	TRYP_ASTAS	Trypsin-1	GO:0005615:extracellular space	GO:0046872:metal ion binding	GO:0007586:digestion	0.505458533964979	2.29434224539525	0.293856955384254	0.587759438076704	1
TRINITY_DN6078_c0_g5	TRINITY_DN6078_c0_g5_i2	TRYP_ASTAS	Trypsin-1	GO:0005615:extracellular space	GO:0046872:metal ion binding	GO:0007586:digestion	0.0550123217414469	8.80652821346713	0.00298877640182482	0.956401606932191	1
TRINITY_DN731_c0_g1	TRINITY_DN731_c0_g1_i1	ASO_CUCSA	L-ascorbate oxidase	GO:0005576:extracellular region	GO:0005507:copper ion binding		0.309948829914241	6.08616579343629	0.520706145136103	0.470540615945159	1
TRINITY_DN9812_c0_g1	TRINITY_DN9812_c0_g1_i1	.		.			-0.195620675690142	3.34216820590366	0.240910657462497	0.62354916232323	1
TRINITY_DN4234_c0_g1	TRINITY_DN4234_c0_g1_i1	TSG_DROME	Protein twisted gastrulation	GO:0005576:extracellular region	GO:0008201:heparin binding	GO:0010629:negative regulation of gene expression	0.320249199640239	2.33886220487672	0.3780506742422	0.538648333169674	1
TRINITY_DN6631_c2_g1	TRINITY_DN6631_c2_g1_i1	HIW_DROME	E3 ubiquitin-protein ligase highwire	.			0.460369598984461	3.51738109204488	1.00863656692572	0.315229697065156	1
TRINITY_DN6227_c4_g7	TRINITY_DN6227_c4_g7_i1	FOI_DROME	Zinc transporter foi	GO:0016021:integral component of membrane	GO:0046873:metal ion transmembrane transporter activity	GO:0071577:zinc II ion transmembrane transport	0.41485086785944	3.12776207209933	0.717444257934602	0.396983520567581	1
TRINITY_DN6638_c1_g1	TRINITY_DN6638_c1_g1_i1	MCES_DROME	mRNA cap guanine-N7 methyltransferase	GO:0005789:endoplasmic reticulum membrane			-0.580616814458063	2.92271142849493	1.09800352005626	0.294704666022687	1
TRINITY_DN6638_c1_g1	TRINITY_DN6638_c1_g1_i2	MCES_DROME	mRNA cap guanine-N7 methyltransferase	GO:0005789:endoplasmic reticulum membrane			1.43155951461408	-0.0213326185791837	0.0275325893998168	0.86821245434419	1
TRINITY_DN91_c0_g1	TRINITY_DN91_c0_g1_i1	NCASE_DROPS	Neutral ceramidase	GO:0005576:extracellular region	GO:0017040:ceramidase activity	GO:0006665:sphingolipid metabolic process	0.212771610234935	3.03940464500693	0.196230801411778	0.657780592049185	1
TRINITY_DN3590_c0_g1	TRINITY_DN3590_c0_g1_i1	FRIZ2_DROME	Frizzled-2	GO:0030139:endocytic vesicle	GO:0004930:G-protein coupled receptor activity	GO:0048675:axon extension	0.556989580292179	0.149093057974924	0.271177487956401	0.602542995022769	1
TRINITY_DN6175_c0_g1	TRINITY_DN6175_c0_g1_i16	PI5PA_MOUSE	Phosphatidylinositol 4,5-bisphosphate 5-phosphatase A	GO:0016021:integral component of membrane	GO:0004930:G-protein coupled receptor activity	GO:0007186:G-protein coupled receptor signaling pathway	1.17280228489809	2.75494093072163	4.04878645635671	0.0442031104258412	1
TRINITY_DN6175_c0_g1	TRINITY_DN6175_c0_g1_i35	PI5PA_MOUSE	Phosphatidylinositol 4,5-bisphosphate 5-phosphatase A	GO:0016021:integral component of membrane	GO:0004930:G-protein coupled receptor activity	GO:0007186:G-protein coupled receptor signaling pathway	-1.12914065879151	2.04631990146265	0.362794363239826	0.546958398635644	1
TRINITY_DN6175_c0_g1	TRINITY_DN6175_c0_g1_i32	PI5PA_MOUSE	Phosphatidylinositol 4,5-bisphosphate 5-phosphatase A	GO:0016021:integral component of membrane	GO:0004930:G-protein coupled receptor activity	GO:0007186:G-protein coupled receptor signaling pathway	2.11135543554368	2.03907858232653	0.938118733324032	0.332762125363674	1
TRINITY_DN6175_c0_g1	TRINITY_DN6175_c0_g1_i15	PI5PA_MOUSE	Phosphatidylinositol 4,5-bisphosphate 5-phosphatase A	GO:0016021:integral component of membrane	GO:0004930:G-protein coupled receptor activity	GO:0007186:G-protein coupled receptor signaling pathway	4.80858497948968	0.941985637704883	2.24046738773738	0.134440337668187	1
TRINITY_DN545_c0_g1	TRINITY_DN545_c0_g1_i1	ARMET_DROPS	Mesencephalic astrocyte-derived neurotrophic factor homolog	GO:0005576:extracellular region		GO:0007275:multicellular organism development	0.044141896415225	5.3699250967105	0.0128089038418397	0.909890683355594	1
TRINITY_DN6308_c2_g6	TRINITY_DN6308_c2_g6_i4	KPRB_CHICK	Phosphoribosyl pyrophosphate synthase-associated protein 2	.	GO:0000287:magnesium ion binding	GO:0009165:nucleotide biosynthetic process	-0.0770641910907992	3.46266536283156	0.021014593895007	0.884739206555702	1
TRINITY_DN6368_c2_g2	TRINITY_DN6368_c2_g2_i1	LYSC1_ANOGA	Lysozyme c-1	.	GO:0003796:lysozyme activity	GO:0019835:cytolysis	0.145345483926439	2.91320159655395	0.0564815076229248	0.812146063439608	1
TRINITY_DN3541_c0_g1	TRINITY_DN3541_c0_g1_i1	VNNL1_DROME	Vanin-like protein 1	GO:0019898:extrinsic component of membrane	GO:0016787:hydrolase activity	GO:0006807:nitrogen compound metabolic process	0.154683089587529	5.71742940550201	0.109918030180734	0.740237476564886	1
TRINITY_DN3541_c0_g1	TRINITY_DN3541_c0_g1_i3	VNNL1_DROME	Vanin-like protein 1	GO:0019898:extrinsic component of membrane	GO:0016787:hydrolase activity	GO:0006807:nitrogen compound metabolic process	0.116131888405572	1.41495534336814	0.0350354742240631	0.851521344576571	1
TRINITY_DN6069_c7_g4	TRINITY_DN6069_c7_g4_i1	BMPER_MOUSE	BMP-binding endothelial regulator protein	GO:0005576:extracellular region		GO:0002043:blood vessel endothelial cell proliferation involved in sprouting angiogenesis	0.0695759702516333	0.0857153989600138	0.00236084050868168	0.961247249766781	1
TRINITY_DN6344_c2_g1	TRINITY_DN6344_c2_g1_i1	CRB_DROME	Protein crumbs	GO:0016324:apical plasma membrane	GO:0005509:calcium ion binding	GO:0034332:adherens junction organization	0.341720230638744	2.78074963191815	0.397202699999616	0.528537446473174	1
TRINITY_DN6138_c3_g3	TRINITY_DN6138_c3_g3_i1	.		.			0.294025804246885	4.04784149820468	0.274468457725245	0.600349921875082	1
TRINITY_DN9530_c0_g1	TRINITY_DN9530_c0_g1_i1	EAST_DROME	Serine protease easter	GO:0005576:extracellular region	GO:0008233:peptidase activity	GO:0009950:dorsal/ventral axis specification	-1.06246925921672	0.720984182392587	1.07522701387471	0.299767764715185	1
TRINITY_DN6140_c3_g10	TRINITY_DN6140_c3_g10_i1	LIGO4_MOUSE	Leucine-rich repeat and immunoglobulin-like domain containing-NOGO receptor-interacting protein 4	GO:0005576:extracellular region		GO:0030154:cell differentiation	0.100137084179114	2.49091948272399	0.0265732273541848	0.870508225182569	1
TRINITY_DN15881_c0_g1	TRINITY_DN15881_c0_g1_i1	.		.			0.247976404310141	1.61684553785705	0.10060036920857	0.751110353652815	1
TRINITY_DN4515_c0_g1	TRINITY_DN4515_c0_g1_i1	.		.			0.110651152094455	0.652938191688188	0.0153082816889043	0.901531717276094	1
TRINITY_DN13338_c0_g1	TRINITY_DN13338_c0_g1_i1	PERC_ANOGA	Chorion peroxidase	GO:0005576:extracellular region	GO:0020037:heme binding	GO:0042744:hydrogen peroxide catabolic process	-1.67121198375879	3.42465167442676	0.92053134344436	0.337335497501212	1
TRINITY_DN15066_c0_g1	TRINITY_DN15066_c0_g1_i1	SNAK_DROME	Serine protease snake	GO:0005576:extracellular region	GO:0008233:peptidase activity	GO:0009950:dorsal/ventral axis specification	0.24190983181121	2.54325580968219	0.0591355943949683	0.80786742171755	1
TRINITY_DN6453_c7_g1	TRINITY_DN6453_c7_g1_i10	MMP14_RABIT	Matrix metalloproteinase-14	GO:0031410:cytoplasmic vesicle	GO:0005509:calcium ion binding	GO:0001525:angiogenesis	4.99695049735626	0.328333903419384	5.52509883173646	0.0187455439861406	0.807277869881604
TRINITY_DN6453_c7_g1	TRINITY_DN6453_c7_g1_i11	MMP14_RABIT	Matrix metalloproteinase-14	GO:0031410:cytoplasmic vesicle	GO:0005509:calcium ion binding	GO:0001525:angiogenesis	2.58055002764783	-0.224814814112278	2.5971546135905	0.107055762948142	1
TRINITY_DN6453_c7_g1	TRINITY_DN6453_c7_g1_i3	MMP14_RABIT	Matrix metalloproteinase-14	GO:0031410:cytoplasmic vesicle	GO:0005509:calcium ion binding	GO:0001525:angiogenesis	-0.385293793518734	2.88707465575408	0.542139098003513	0.461547564470871	1
TRINITY_DN6453_c7_g1	TRINITY_DN6453_c7_g1_i6	MMP14_RABIT	Matrix metalloproteinase-14	GO:0031410:cytoplasmic vesicle	GO:0005509:calcium ion binding	GO:0001525:angiogenesis	0.581161975344881	5.15285218557753	2.00687408322453	0.156587671238709	1
TRINITY_DN6453_c7_g1	TRINITY_DN6453_c7_g1_i9	MMP14_RABIT	Matrix metalloproteinase-14	GO:0031410:cytoplasmic vesicle	GO:0005509:calcium ion binding	GO:0001525:angiogenesis	2.37790764016452	0.890868978957004	1.27846022401771	0.258185526981386	1
TRINITY_DN6301_c3_g4	TRINITY_DN6301_c3_g4_i6	NRX4_DROME	Neurexin-4	GO:0005887:integral component of plasma membrane		GO:0008366:axon ensheathment	-0.130676447307424	2.99182313486748	0.0662610068289351	0.796860636690663	1
TRINITY_DN6587_c3_g2	TRINITY_DN6587_c3_g2_i1	UGGG_DROME	UDP-glucose:glycoprotein glucosyltransferase	GO:0005737:cytoplasm	GO:0003980:UDP-glucose:glycoprotein glucosyltransferase activity	GO:0006486:protein glycosylation	0.737741067772179	-0.0545832880453812	0.106072618772798	0.74466048764891	1
TRINITY_DN6587_c3_g2	TRINITY_DN6587_c3_g2_i5	UGGG_DROME	UDP-glucose:glycoprotein glucosyltransferase	GO:0005737:cytoplasm	GO:0003980:UDP-glucose:glycoprotein glucosyltransferase activity	GO:0006486:protein glycosylation	0.997077163656628	0.840495381950786	0.275506828098163	0.599661438923276	1
TRINITY_DN6587_c3_g2	TRINITY_DN6587_c3_g2_i9	UGGG_DROME	UDP-glucose:glycoprotein glucosyltransferase	GO:0005737:cytoplasm	GO:0003980:UDP-glucose:glycoprotein glucosyltransferase activity	GO:0006486:protein glycosylation	-0.304084185259504	3.3477578051456	0.532810514972874	0.465427651502028	1
TRINITY_DN6316_c4_g4	TRINITY_DN6316_c4_g4_i1	DALY_DROME	Division abnormally delayed protein	GO:0031225:anchored component of membrane		GO:0007409:axonogenesis	-0.991553637603982	-0.421122797274218	0.74086143347822	0.389385069935103	1
TRINITY_DN6205_c2_g1	TRINITY_DN6205_c2_g1_i2	.		.			-2.08242696561497	1.33431927458099	0.174714719314439	0.675955233930878	1
TRINITY_DN6205_c2_g1	TRINITY_DN6205_c2_g1_i3	MPRI_HUMAN	Cation-independent mannose-6-phosphate receptor	.			-0.717855239532109	4.90240734624766	0.241562316253566	0.623079997863427	1
TRINITY_DN6300_c6_g2	TRINITY_DN6300_c6_g2_i1	TMED7_RAT	Transmembrane emp24 domain-containing protein 7	GO:0030663:COPI-coated vesicle membrane			0.20593423000482	2.79635463351204	0.0907035033939403	0.763284694686711	1
TRINITY_DN6300_c6_g2	TRINITY_DN6300_c6_g2_i3	TMED7_RAT	Transmembrane emp24 domain-containing protein 7	GO:0030663:COPI-coated vesicle membrane			-0.715748978704394	1.37475660543546	1.1424124393547	0.285143143508231	1
TRINITY_DN6300_c6_g2	TRINITY_DN6300_c6_g2_i5	TMED7_RAT	Transmembrane emp24 domain-containing protein 7	GO:0030663:COPI-coated vesicle membrane			0.0768698527771337	4.23322139873561	0.0188653692562575	0.890753152889921	1
TRINITY_DN5982_c0_g1	TRINITY_DN5982_c0_g1_i2	CALX_RAT	Calnexin	GO:0030424:axon	GO:0005509:calcium ion binding	GO:0007568:aging	0.420095313569741	2.90095338823635	0.713362751024102	0.398329715343766	1
TRINITY_DN5982_c0_g1	TRINITY_DN5982_c0_g1_i5	CALX_RAT	Calnexin	GO:0030424:axon	GO:0005509:calcium ion binding	GO:0007568:aging	1.84861966410036	1.9897653308002	1.16371734549024	0.280695927700123	1
TRINITY_DN5982_c0_g1	TRINITY_DN5982_c0_g1_i6	CALX_RAT	Calnexin	GO:0030424:axon	GO:0005509:calcium ion binding	GO:0007568:aging	0.185179959892132	4.04889435723549	0.227351984888973	0.633494281156947	1
TRINITY_DN5566_c0_g1	TRINITY_DN5566_c0_g1_i1	APMAP_CHICK	Adipocyte plasma membrane-associated protein	GO:0009986:cell surface	GO:0004064:arylesterase activity	GO:0009058:biosynthetic process	0.280170752293481	8.24387322482973	0.336286208818394	0.56198077717819	1
TRINITY_DN4754_c0_g1	TRINITY_DN4754_c0_g1_i2	.		.			0.145940526452044	6.88198483463307	0.14797960764364	0.700473642905619	1
TRINITY_DN13275_c0_g1	TRINITY_DN13275_c0_g1_i1	TBCE_MOUSE	Tubulin-specific chaperone E	GO:0005737:cytoplasm	GO:0051082:unfolded protein binding	GO:0008344:adult locomotory behavior	-0.0721192247085516	4.59948030175734	0.0431187956157895	0.835501747294138	1
TRINITY_DN6363_c3_g1	TRINITY_DN6363_c3_g1_i4	GPAT1_PIG	Glycerol-3-phosphate acyltransferase 1, mitochondrial {ECO:0000250|UniProtKB:Q9HCL2}	GO:0016021:integral component of membrane	GO:0004366:glycerol-3-phosphate O-acyltransferase activity	GO:0006637:acyl-CoA metabolic process	0.103684305492204	6.35641367227517	0.0483432873482923	0.825971567912845	1
TRINITY_DN5258_c0_g1	TRINITY_DN5258_c0_g1_i1	ALS_MOUSE	Insulin-like growth factor-binding protein complex acid labile subunit	GO:0070062:extracellular exosome		GO:0007155:cell adhesion	-0.0375746604014137	1.03822058050463	0.00395433819981328	0.949859250962473	1
TRINITY_DN3749_c0_g1	TRINITY_DN3749_c0_g1_i1	CLP1_ANOGA	Protein CLP1 homolog {ECO:0000255|HAMAP-Rule:MF_03035}	GO:0005849:mRNA cleavage factor complex	GO:0005524:ATP binding	GO:0006379:mRNA cleavage	-0.616692954433671	1.54540098693132	0.946516779104936	0.330607508822546	1
TRINITY_DN3749_c0_g1	TRINITY_DN3749_c0_g1_i3	CLP1_ANOGA	Protein CLP1 homolog {ECO:0000255|HAMAP-Rule:MF_03035}	GO:0005849:mRNA cleavage factor complex	GO:0005524:ATP binding	GO:0006379:mRNA cleavage	-0.0167350556823543	4.62104701515987	0.00214225651919697	0.963083479682425	1
TRINITY_DN6239_c4_g1	TRINITY_DN6239_c4_g1_i1	MAL1_DROVI	Maltase 1	.	GO:0004558:alpha-1,4-glucosidase activity		0.0300709216237479	6.98565011091262	0.00142074835306882	0.969932604193432	1
TRINITY_DN6451_c3_g1	TRINITY_DN6451_c3_g1_i10	VLDLR_MOUSE	Very low-density lipoprotein receptor	GO:0045177:apical part of cell	GO:0034185:apolipoprotein binding	GO:0042149:cellular response to glucose starvation	-0.124451175141639	1.89706335285557	0.00850531760293283	0.926519848539304	1
TRINITY_DN6451_c3_g1	TRINITY_DN6451_c3_g1_i12	VLDLR_MOUSE	Very low-density lipoprotein receptor	GO:0045177:apical part of cell	GO:0034185:apolipoprotein binding	GO:0042149:cellular response to glucose starvation	5.14134199828263	1.15961976798536	3.45548351904294	0.0630422937912555	1
TRINITY_DN3545_c0_g1	TRINITY_DN3545_c0_g1_i1	HYOU1_DANRE	Hypoxia up-regulated protein 1	GO:0005788:endoplasmic reticulum lumen	GO:0005524:ATP binding		0.0844571151648028	5.43206632535906	0.0656819279020014	0.797730889283451	1
TRINITY_DN4622_c0_g1	TRINITY_DN4622_c0_g1_i1	SPB3_HUMAN	Serpin B3	GO:0005737:cytoplasm	GO:0004869:cysteine-type endopeptidase inhibitor activity	GO:0035425:autocrine signaling	-0.905346639699446	2.93646210614372	1.40111374275684	0.236537182810507	1
TRINITY_DN11564_c0_g1	TRINITY_DN11564_c0_g1_i1	.		.			0.252477169175006	2.88358483222298	0.182553251642005	0.669188136554043	1
TRINITY_DN6303_c1_g1	TRINITY_DN6303_c1_g1_i1	.		.			0.449281260300939	6.70334845085585	1.62596849860623	0.202261569851708	1
TRINITY_DN3611_c0_g1	TRINITY_DN3611_c0_g1_i1	.		.			0.307915779284859	1.01502484964158	0.140443369500069	0.70784064030149	1
TRINITY_DN7990_c0_g1	TRINITY_DN7990_c0_g1_i1	TM2D1_DROME	TM2 domain-containing protein CG10795	GO:0016021:integral component of membrane			-0.271948191746904	1.43498753944399	0.185850913973758	0.66639253714421	1
TRINITY_DN6468_c2_g1	TRINITY_DN6468_c2_g1_i18	UBE2N_DROME	Ubiquitin-conjugating enzyme E2 N	GO:0005576:extracellular region		GO:0030154:cell differentiation	0.480909902288808	4.20882307692883	1.60230252499223	0.205577214379763	1
TRINITY_DN6468_c2_g1	TRINITY_DN6468_c2_g1_i8	ALS_HUMAN	Insulin-like growth factor-binding protein complex acid labile subunit	GO:0005576:extracellular region		GO:0030154:cell differentiation	0.962747286785838	3.09846313036581	5.82283230460968	0.0158194513458562	0.749888351160165
TRINITY_DN11374_c0_g1	TRINITY_DN11374_c0_g1_i1	.		.			-0.0382182462596171	0.886857621026332	0.00378616075861246	0.950935700335876	1
TRINITY_DN5839_c0_g1	TRINITY_DN5839_c0_g1_i1	.		.			0.375781673339199	4.59179204630573	1.15364051737771	0.282788356586857	1
TRINITY_DN6341_c2_g4	TRINITY_DN6341_c2_g4_i1	NDUF4_DROME	Protein NDUFAF4 homolog	.			0.92501647124154	2.59692171950215	0.323198026141613	0.569692057167065	1
TRINITY_DN6341_c2_g4	TRINITY_DN6341_c2_g4_i3	NDUF4_DROME	Protein NDUFAF4 homolog	.			3.26063991224492	0.694348324825341	0.567579108483963	0.451222520997364	1
TRINITY_DN6341_c2_g4	TRINITY_DN6341_c2_g4_i4	NDUF4_DROME	Protein NDUFAF4 homolog	.			0.143018608590268	1.99268756209025	0.0248931791940283	0.87463352820124	1
TRINITY_DN6557_c0_g1	TRINITY_DN6557_c0_g1_i22	VGFR1_HUMAN	Vascular endothelial growth factor receptor 1	GO:0005768:endosome	GO:0005524:ATP binding	GO:0000186:activation of MAPKK activity	-0.0162460226259452	3.15846729006958	0.00122302915130867	0.972102200592442	1
TRINITY_DN6557_c0_g1	TRINITY_DN6557_c0_g1_i5	PGFRA_TAKRU	Platelet-derived growth factor receptor alpha	GO:0016021:integral component of membrane	GO:0005524:ATP binding	GO:0006935:chemotaxis	0.431640223237624	4.82161630602826	1.4081325071763	0.235366655186121	1
TRINITY_DN4430_c0_g1	TRINITY_DN4430_c0_g1_i1	GLMP_SALSA	Glycosylated lysosomal membrane protein {ECO:0000250|UniProtKB:Q8WWB7}	GO:0016021:integral component of membrane			-0.297915203175094	4.09085189324083	0.44991732697213	0.502374217074714	1
TRINITY_DN3351_c0_g1	TRINITY_DN3351_c0_g1_i1	PPP5_HUMAN	Serine/threonine-protein phosphatase 5	GO:0071944:cell periphery	GO:0043531:ADP binding	GO:0000186:activation of MAPKK activity	0.215282301221949	3.59063448694337	0.297455056849823	0.585482287769645	1
TRINITY_DN6245_c0_g1	TRINITY_DN6245_c0_g1_i1	PTP10_DROME	Tyrosine-protein phosphatase 10D	GO:0045177:apical part of cell	GO:0004721:phosphoprotein phosphatase activity	GO:0007411:axon guidance	0.274208705588872	5.85832734221162	0.539745312791972	0.462538296245685	1
TRINITY_DN6245_c0_g1	TRINITY_DN6245_c0_g1_i2	PTP10_DROME	Tyrosine-protein phosphatase 10D	GO:0045177:apical part of cell	GO:0004721:phosphoprotein phosphatase activity	GO:0007411:axon guidance	1.02972042046314	1.96094376683152	3.53632226737492	0.0600384452467163	1
TRINITY_DN4160_c0_g1	TRINITY_DN4160_c0_g1_i1	HEXC_BOMMO	Chitooligosaccharidolytic beta-N-acetylglucosaminidase	.	GO:0004563:beta-N-acetylhexosaminidase activity	GO:0006032:chitin catabolic process	0.1714389155636	2.76406405442643	0.0422139988678012	0.837212390752605	1
TRINITY_DN4967_c0_g2	TRINITY_DN4967_c0_g2_i2	FUCO_DROME	Putative alpha-L-fucosidase	GO:0005737:cytoplasm	GO:0004560:alpha-L-fucosidase activity	GO:0042742:defense response to bacterium	-0.146891095600116	6.94748803428415	0.0796286868593512	0.777801234680605	1
TRINITY_DN5707_c0_g1	TRINITY_DN5707_c0_g1_i1	CREL2_DANRE	Cysteine-rich with EGF-like domain protein 2	GO:0005783:endoplasmic reticulum	GO:0005509:calcium ion binding		-0.685156904674976	2.37657295245315	1.91167741512538	0.166777047678145	1
TRINITY_DN5707_c0_g1	TRINITY_DN5707_c0_g1_i2	CREL2_DANRE	Cysteine-rich with EGF-like domain protein 2	GO:0005783:endoplasmic reticulum	GO:0005509:calcium ion binding		-0.25878666612066	1.77190235627421	0.105455832263881	0.745378132578676	1
TRINITY_DN6352_c1_g1	TRINITY_DN6352_c1_g1_i1	.		.			0.296796192648589	8.58979965113801	0.51378084823931	0.473506720350313	1
TRINITY_DN6216_c3_g1	TRINITY_DN6216_c3_g1_i1	SNAK_DROME	Serine protease snake	GO:0005576:extracellular region	GO:0008233:peptidase activity	GO:0009950:dorsal/ventral axis specification	-0.819748371670225	1.07299934591832	0.221200087691914	0.638127029260884	1
TRINITY_DN6107_c2_g5	TRINITY_DN6107_c2_g5_i1	EAST_DROME	Serine protease easter	GO:0005576:extracellular region	GO:0008233:peptidase activity	GO:0009950:dorsal/ventral axis specification	-0.647225728454525	1.62144962684951	0.836789343536079	0.360316637562777	1
TRINITY_DN4293_c0_g1	TRINITY_DN4293_c0_g1_i1	ST1A4_HUMAN	Sulfotransferase 1A4	GO:0005737:cytoplasm	GO:0004062:aryl sulfotransferase activity	GO:0006584:catecholamine metabolic process	-0.00666104848170528	1.55831993699143	0.000132692752984109	0.990809184262755	1
TRINITY_DN6309_c5_g9	TRINITY_DN6309_c5_g9_i1	TRUNK_DROME	Protein trunk	GO:0005576:extracellular region	GO:0005122:torso binding	GO:0008595:anterior/posterior axis specification, embryo	-0.313674567885199	0.107601184723513	0.018228010349044	0.892603059431368	1
TRINITY_DN4562_c0_g1	TRINITY_DN4562_c0_g1_i4	CTR2_ANOGA	Chymotrypsin-2	GO:0005576:extracellular region	GO:0004252:serine-type endopeptidase activity	GO:0007586:digestion	0.281019504957375	6.99247357012989	0.522324443883342	0.469851821208838	1
TRINITY_DN4579_c0_g1	TRINITY_DN4579_c0_g1_i2	TTC17_MOUSE	Tetratricopeptide repeat protein 17	GO:0015629:actin cytoskeleton		GO:0030041:actin filament polymerization	0.0724041217962611	1.65230512165575	0.0168099900567746	0.896840695622615	1
TRINITY_DN6369_c1_g9	TRINITY_DN6369_c1_g9_i1	LIPR2_CAVPO	Pancreatic lipase-related protein 2 {ECO:0000250|UniProtKB:P54317}	GO:0005615:extracellular space	GO:0047372:acylglycerol lipase activity	GO:0019376:galactolipid catabolic process	0.838695894457827	3.34874591027491	2.21221331633543	0.13692210293331	1
TRINITY_DN6217_c3_g1	TRINITY_DN6217_c3_g1_i1	CHSS2_HUMAN	Chondroitin sulfate synthase 2	GO:0005829:cytosol	GO:0047238:glucuronosyl-N-acetylgalactosaminyl-proteoglycan 4-beta-N-acetylgalactosaminyltransferase activity	GO:0005975:carbohydrate metabolic process	0.054470943036752	2.85854744219743	0.0133997688799377	0.907844836540512	1
TRINITY_DN11205_c0_g1	TRINITY_DN11205_c0_g1_i1	ENTK_BOVIN	Enteropeptidase	GO:0005576:extracellular region	GO:0005509:calcium ion binding	GO:0030574:collagen catabolic process	-0.0500566482970565	1.72838229534035	0.00618488646301474	0.937315749881165	1
TRINITY_DN5982_c0_g3	TRINITY_DN5982_c0_g3_i1	T161B_MOUSE	Transmembrane protein 161B	GO:0016021:integral component of membrane			-0.131905124067065	2.77105598899144	0.080747990200609	0.776286305352612	1
TRINITY_DN561_c0_g1	TRINITY_DN561_c0_g1_i1	HINFP_MOUSE	Histone H4 transcription factor	GO:0015030:Cajal body	GO:0003682:chromatin binding	GO:0000077:DNA damage checkpoint	-0.65792293477345	1.48786952976255	0.71428441901571	0.398025147295883	1
TRINITY_DN6344_c1_g1	TRINITY_DN6344_c1_g1_i1	UBE2W_XENTR	Ubiquitin-conjugating enzyme E2 W	.			1.70547106890612	0.700118380035378	1.32575953809394	0.24956100365526	1
TRINITY_DN6344_c1_g1	TRINITY_DN6344_c1_g1_i3	UBE2W_XENTR	Ubiquitin-conjugating enzyme E2 W	.			0.589435507594757	0.816002573983674	0.282632569828738	0.594980905927022	1
TRINITY_DN6412_c3_g5	TRINITY_DN6412_c3_g5_i1	.		.			0.208009222035459	8.80007253332941	0.313390103044501	0.575607295219782	1
TRINITY_DN6412_c3_g5	TRINITY_DN6412_c3_g5_i2	.		.			0.95508389542579	1.70014635075002	0.0899060729670547	0.764296598351085	1
TRINITY_DN6412_c3_g5	TRINITY_DN6412_c3_g5_i3	.		.			-0.317848431359808	0.703275810254876	0.0038623755187297	0.950444962028906	1
TRINITY_DN6412_c3_g5	TRINITY_DN6412_c3_g5_i4	.		.			-0.03444691414379	1.75293180030327	0.00264539179826295	0.958980192611697	1
TRINITY_DN6215_c5_g2	TRINITY_DN6215_c5_g2_i1	.		GO:0005576:extracellular region			-1.13486436002576	0.606610593194361	0.720885541392729	0.395853589080624	1
TRINITY_DN3515_c0_g1	TRINITY_DN3515_c0_g1_i1	GD_DROME	Serine protease gd	GO:0005576:extracellular region	GO:0008233:peptidase activity	GO:0009950:dorsal/ventral axis specification	-0.495197693850813	0.464706310069239	0.344028862503901	0.557512866527849	1
TRINITY_DN5466_c0_g1	TRINITY_DN5466_c0_g1_i1	.		GO:0005911:cell-cell junction	GO:0045499:chemorepellent activity	GO:0007411:axon guidance	0.487218219810915	2.41748257437858	0.85015609520054	0.356508182947789	1
TRINITY_DN5149_c0_g1	TRINITY_DN5149_c0_g1_i2	DPEP1_HUMAN	Dipeptidase 1	GO:0031225:anchored component of membrane	GO:0043027:cysteine-type endopeptidase inhibitor activity involved in apoptotic process	GO:0016999:antibiotic metabolic process	0.217810704088899	5.30608437224839	0.287073462861521	0.592102056604086	1
TRINITY_DN4687_c0_g2	TRINITY_DN4687_c0_g2_i1	EAST_DROME	Serine protease easter	GO:0005576:extracellular region	GO:0008233:peptidase activity	GO:0009950:dorsal/ventral axis specification	-1.26926008475326	1.2064182416098	2.90710260790619	0.0881901799088712	1
TRINITY_DN6525_c3_g2	TRINITY_DN6525_c3_g2_i1	PGPS1_HUMAN	CDP-diacylglycerol--glycerol-3-phosphate 3-phosphatidyltransferase, mitochondrial	GO:0005887:integral component of plasma membrane	GO:0008508:bile acid:sodium symporter activity	GO:0015721:bile acid and bile salt transport	0.184667539447996	3.81086363494525	0.210811773983627	0.646131886633628	1
TRINITY_DN6525_c3_g2	TRINITY_DN6525_c3_g2_i3	ECH1_MOUSE	Delta(3,5)-Delta(2,4)-dienoyl-CoA isomerase, mitochondrial	GO:0005887:integral component of plasma membrane	GO:0008508:bile acid:sodium symporter activity	GO:0015721:bile acid and bile salt transport	0.176338532177264	4.74210464837815	0.124872978793398	0.723808292605447	1
TRINITY_DN6525_c3_g2	TRINITY_DN6525_c3_g2_i5	PGPS1_HUMAN	CDP-diacylglycerol--glycerol-3-phosphate 3-phosphatidyltransferase, mitochondrial	GO:0005887:integral component of plasma membrane	GO:0008508:bile acid:sodium symporter activity	GO:0015721:bile acid and bile salt transport	1.75823980001118	1.28521122839096	4.1703901798553	0.041136325281261	1
TRINITY_DN6525_c3_g2	TRINITY_DN6525_c3_g2_i6	PGPS1_HUMAN	CDP-diacylglycerol--glycerol-3-phosphate 3-phosphatidyltransferase, mitochondrial	GO:0005887:integral component of plasma membrane	GO:0008508:bile acid:sodium symporter activity	GO:0015721:bile acid and bile salt transport	0.432881480434559	1.05841989963688	0.276989119079882	0.59868147978059	1
TRINITY_DN6525_c3_g2	TRINITY_DN6525_c3_g2_i7	PGPS1_HUMAN	CDP-diacylglycerol--glycerol-3-phosphate 3-phosphatidyltransferase, mitochondrial	GO:0005887:integral component of plasma membrane	GO:0008508:bile acid:sodium symporter activity	GO:0015721:bile acid and bile salt transport	-0.599606286222109	3.97531424837137	1.88621884677396	0.169629015391952	1
TRINITY_DN6237_c1_g1	TRINITY_DN6237_c1_g1_i2	.		.			-0.545303004431554	0.612736683999475	0.154398287873067	0.694367139003647	1
TRINITY_DN5045_c0_g1	TRINITY_DN5045_c0_g1_i1	NPC2_DROME	Protein NPC2 homolog	GO:0005615:extracellular space	GO:0030882:lipid antigen binding	GO:0045456:ecdysteroid biosynthetic process	-0.0577663255843582	4.1939502158947	0.0250010491604883	0.874364446903742	1
TRINITY_DN4796_c0_g1	TRINITY_DN4796_c0_g1_i1	LIP3_DROME	Lipase 3	.	GO:0016788:hydrolase activity, acting on ester bonds	GO:0016042:lipid catabolic process	0.107563948082767	2.65318852642647	0.0285974624036021	0.865711816332344	1
TRINITY_DN4796_c0_g1	TRINITY_DN4796_c0_g1_i4	LIP3_DROME	Lipase 3	.	GO:0016788:hydrolase activity, acting on ester bonds	GO:0016042:lipid catabolic process	0.578189124573175	0.334019245895241	0.0727102297210518	0.78743080388106	1
TRINITY_DN4779_c0_g1	TRINITY_DN4779_c0_g1_i3	FCN2_PIG	Ficolin-2	GO:0005581:collagen trimer	GO:0030246:carbohydrate binding	GO:0001867:complement activation, lectin pathway	0.155710500994554	0.324277698682752	0.013518379125931	0.907439698386731	1
TRINITY_DN6420_c0_g2	TRINITY_DN6420_c0_g2_i2	ASNS2_YEAST	Asparagine synthetase [glutamine-hydrolyzing] 2	.			1.52426744947269	1.41831928430226	0.973230633878766	0.323875787641121	1
TRINITY_DN13289_c0_g1	TRINITY_DN13289_c0_g1_i1	ACP7_DANRE	Acid phosphatase type 7 {ECO:0000305}	GO:0005576:extracellular region	GO:0003993:acid phosphatase activity		-0.124540047445391	5.01061936536984	0.124903117483253	0.723776329063241	1
TRINITY_DN5935_c0_g1	TRINITY_DN5935_c0_g1_i1	DOCK6_HUMAN	Dedicator of cytokinesis protein 6	GO:0005576:extracellular region	GO:0005509:calcium ion binding		-0.0987891725261981	3.07019247902095	0.0403104422789968	0.840874820335968	1
TRINITY_DN6560_c0_g1	TRINITY_DN6560_c0_g1_i1	YELL_DROGU	Protein yellow	GO:0005576:extracellular region		GO:0060179:male mating behavior	0.116788278485665	3.36113374749709	0.0806018198827311	0.776483493923644	1
TRINITY_DN6002_c0_g2	TRINITY_DN6002_c0_g2_i1	.		.			1.43435182183049	2.23043698879717	1.1439907377833	0.284810641122039	1
TRINITY_DN2381_c0_g1	TRINITY_DN2381_c0_g1_i1	TMED1_XENTR	Transmembrane emp24 domain-containing protein 1	GO:0005789:endoplasmic reticulum membrane		GO:0015031:protein transport	-0.865065099117534	1.37414672144581	0.94265723213518	0.331595405187714	1
TRINITY_DN6282_c2_g1	TRINITY_DN6282_c2_g1_i1	.		.			0.482200343633678	8.81250867165485	1.25400454956108	0.262789006068228	1
TRINITY_DN5833_c0_g2	TRINITY_DN5833_c0_g2_i1	SPB7_MOUSE	Serpin B7	GO:0005737:cytoplasm	GO:0004867:serine-type endopeptidase inhibitor activity	GO:0010951:negative regulation of endopeptidase activity	-0.473046337235031	1.3917000914713	0.356779064024549	0.550300525377005	1
TRINITY_DN15377_c0_g1	TRINITY_DN15377_c0_g1_i1	PE44_LUCCU	Peritrophin-44	GO:0005576:extracellular region	GO:0008061:chitin binding	GO:0006030:chitin metabolic process	0.0645980208946015	5.14435210335735	0.0250412802177542	0.87426424303029	1
TRINITY_DN964_c0_g1	TRINITY_DN964_c0_g1_i1	.		.			0.288560546894315	6.13817648207152	0.746926595920395	0.38745103660693	1
TRINITY_DN6509_c2_g7	TRINITY_DN6509_c2_g7_i1	ITA3_DROME	Integrin alpha-PS3	GO:0016324:apical plasma membrane	GO:0050839:cell adhesion molecule binding	GO:0043277:apoptotic cell clearance	0.42778661287073	6.10610700838653	0.16336616865531	0.686076087962772	1
TRINITY_DN6509_c2_g7	TRINITY_DN6509_c2_g7_i3	ITA3_DROME	Integrin alpha-PS3	GO:0016324:apical plasma membrane	GO:0050839:cell adhesion molecule binding	GO:0043277:apoptotic cell clearance	2.42535641736443	0.975361125522635	1.63844832100498	0.200538497659463	1
TRINITY_DN5785_c0_g1	TRINITY_DN5785_c0_g1_i1	PFKA_DROME	ATP-dependent 6-phosphofructokinase {ECO:0000255|HAMAP-Rule:MF_03184}	GO:0005945:6-phosphofructokinase complex	GO:0003872:6-phosphofructokinase activity	GO:0006002:fructose 6-phosphate metabolic process	-0.18469503806551	-0.624620318479444	0.00814850785932864	0.928073385754364	1
TRINITY_DN5785_c0_g1	TRINITY_DN5785_c0_g1_i14	PFKA_DROME	ATP-dependent 6-phosphofructokinase {ECO:0000255|HAMAP-Rule:MF_03184}	GO:0005945:6-phosphofructokinase complex	GO:0003872:6-phosphofructokinase activity	GO:0006002:fructose 6-phosphate metabolic process	1.92330889889985	-0.0731922145333745	1.37738019430359	0.240547900042343	1
TRINITY_DN8114_c0_g1	TRINITY_DN8114_c0_g1_i1	NAGAB_CHICK	Alpha-N-acetylgalactosaminidase	GO:0005737:cytoplasm	GO:0004557:alpha-galactosidase activity	GO:0005975:carbohydrate metabolic process	-0.00516833721068881	0.479146455141387	4.69592753526982e-05	0.994532392183199	1
TRINITY_DN5798_c0_g1	TRINITY_DN5798_c0_g1_i1	.		.			-0.234863618804403	0.980292500740146	0.00734746577300349	0.931691101786286	1
TRINITY_DN5798_c0_g1	TRINITY_DN5798_c0_g1_i2	.		.			0.504899071438061	3.86900063724165	1.47082610958878	0.225215397448362	1
TRINITY_DN6631_c2_g2	TRINITY_DN6631_c2_g2_i2	MAL1_DROVI	Maltase 1	.	GO:0004558:alpha-1,4-glucosidase activity		0.296790422913555	1.32175942759777	0.0806589970127156	0.776406337102847	1
TRINITY_DN6631_c2_g2	TRINITY_DN6631_c2_g2_i3	MAL1_DROVI	Maltase 1	.	GO:0004558:alpha-1,4-glucosidase activity		0.322043907354603	7.62232422344392	0.373040202105167	0.541351743383618	1
TRINITY_DN6223_c1_g1	TRINITY_DN6223_c1_g1_i1	PADC1_DROME	PRADC1-like protein	GO:0005576:extracellular region		GO:0007521:muscle cell fate determination	0.250440154703252	3.62889831954684	0.421226156013584	0.516325849539468	1
TRINITY_DN11158_c0_g1	TRINITY_DN11158_c0_g1_i1	ANT3_MOUSE	Antithrombin-III	GO:0072562:blood microparticle	GO:0008201:heparin binding	GO:0007596:blood coagulation	-0.936867398887494	0.536362804362958	1.23820857005051	0.26581658557104	1
TRINITY_DN6538_c0_g1	TRINITY_DN6538_c0_g1_i1	CAD23_HUMAN	Cadherin-23	GO:0005813:centrosome	GO:0005509:calcium ion binding	GO:0060088:auditory receptor cell stereocilium organization	0.168884815198409	4.76379483144337	0.00781417376734073	0.929560497559481	1
TRINITY_DN7665_c0_g1	TRINITY_DN7665_c0_g1_i1	.		.			-0.0286544623864125	1.3504819039312	0.000843028729220041	0.976836710668029	1
TRINITY_DN1524_c0_g1	TRINITY_DN1524_c0_g1_i1	HMCN1_HUMAN	Hemicentin-1	GO:0005604:basement membrane	GO:0005509:calcium ion binding	GO:0050896:response to stimulus	0.105895653473317	2.19106452051492	0.0285641206624039	0.8657893794031	1
TRINITY_DN3244_c0_g1	TRINITY_DN3244_c0_g1_i1	ANGL1_BOVIN	Angiopoietin-related protein 1	GO:0070062:extracellular exosome		GO:0007169:transmembrane receptor protein tyrosine kinase signaling pathway	1.10150825810768	0.29627005982461	0.428496408606313	0.512727661366399	1
TRINITY_DN6439_c3_g4	TRINITY_DN6439_c3_g4_i1	VIT1_AEDAE	Vitellogenin-A1	.	GO:0005319:lipid transporter activity		0.787476070503163	9.46126256496159	0.336655106883156	0.56176635031635	1
TRINITY_DN6079_c8_g2	TRINITY_DN6079_c8_g2_i1	.		.			0.839335206291463	1.17658882936445	1.14907762511984	0.28374231822711	1
TRINITY_DN6588_c2_g5	TRINITY_DN6588_c2_g5_i1	ANA_DROME	Protein anachronism	GO:0005576:extracellular region		GO:0030154:cell differentiation	5.46823379862573	1.46573816262017	2.56817814249759	0.109033237827338	1
TRINITY_DN6588_c2_g5	TRINITY_DN6588_c2_g5_i2	.		.			1.04124088905971	1.74483513263836	0.969776124308014	0.324736019190962	1
TRINITY_DN4948_c0_g1	TRINITY_DN4948_c0_g1_i3	ASO_CUCSA	L-ascorbate oxidase	GO:0005576:extracellular region	GO:0005507:copper ion binding		0.831300112362785	7.25824123846508	3.16308256376212	0.0753208348287433	1
TRINITY_DN4948_c0_g1	TRINITY_DN4948_c0_g1_i4	ASO_CUCSA	L-ascorbate oxidase	GO:0005576:extracellular region	GO:0005507:copper ion binding		0.416510142266176	5.13683468921908	0.699549699203295	0.402935043208786	1
TRINITY_DN6340_c0_g1	TRINITY_DN6340_c0_g1_i8	PGBM_MOUSE	Basement membrane-specific heparan sulfate proteoglycan core protein	GO:0005605:basal lamina	GO:0008022:protein C-terminus binding	GO:0001525:angiogenesis	1.01489234508592	4.89806709904661	2.39473910386546	0.121744059324431	1
TRINITY_DN5748_c0_g1	TRINITY_DN5748_c0_g1_i1	LRC57_RAT	Leucine-rich repeat-containing protein 57	GO:0031012:extracellular matrix	GO:0005518:collagen binding	GO:0032331:negative regulation of chondrocyte differentiation	0.151329090847597	3.67603384870252	0.0361407955505824	0.849225029140071	1
TRINITY_DN3535_c0_g1	TRINITY_DN3535_c0_g1_i2	POSTN_HUMAN	Periostin	GO:0005615:extracellular space	GO:0050839:cell adhesion molecule binding	GO:1990523:bone regeneration	0.713344070420071	3.49317172686622	0.1058646800282	0.744902170613857	1
TRINITY_DN6171_c2_g1	TRINITY_DN6171_c2_g1_i2	VA5_DOLAR	Venom allergen 5	GO:0005576:extracellular region			-0.631641594538427	-0.662447112876689	0.201328464295902	0.653650678003448	1
TRINITY_DN6067_c7_g2	TRINITY_DN6067_c7_g2_i1	TXND5_MOUSE	Thioredoxin domain-containing protein 5	GO:0005788:endoplasmic reticulum lumen	GO:0003756:protein disulfide isomerase activity	GO:0043277:apoptotic cell clearance	-0.0447146231649383	5.92698468264205	0.0158918304529888	0.899682210943465	1
TRINITY_DN4465_c0_g1	TRINITY_DN4465_c0_g1_i1	ERO1L_DROME	Ero1-like protein	GO:0005783:endoplasmic reticulum	GO:0016491:oxidoreductase activity	GO:0051085:chaperone mediated protein folding requiring cofactor	0.248629821935286	4.58792869428381	0.288733530685796	0.591033258860245	1
TRINITY_DN392_c0_g1	TRINITY_DN392_c0_g1_i1	SDF2_BOVIN	Stromal cell-derived factor 2	GO:0031502:dolichyl-phosphate-mannose-protein mannosyltransferase complex		GO:0000032:cell wall mannoprotein biosynthetic process	0.0998353805597295	4.23703149818816	0.0736136354850563	0.786146210734583	1
TRINITY_DN3719_c0_g1	TRINITY_DN3719_c0_g1_i1	.		.			0.33638533441246	3.27924404326689	0.708393543949876	0.399977632743596	1
TRINITY_DN2832_c0_g1	TRINITY_DN2832_c0_g1_i1	.		.			0.319040563470548	0.987002921281961	0.0776602276865552	0.780493599810245	1
TRINITY_DN6137_c0_g3	TRINITY_DN6137_c0_g3_i2	YELL_DROYA	Protein yellow	GO:0005576:extracellular region		GO:0060179:male mating behavior	-0.149372999447251	1.26594780064718	0.0556105497182012	0.813573208016596	1
TRINITY_DN3535_c0_g1	TRINITY_DN3535_c0_g1_i1	POSTN_HUMAN	Periostin	GO:0005615:extracellular space	GO:0050839:cell adhesion molecule binding	GO:1990523:bone regeneration	-1.56162552532154	2.16326336441917	0.365777019882385	0.545315200973057	1
TRINITY_DN868_c0_g1	TRINITY_DN868_c0_g1_i1	CYAA_PODAS	Adenylate cyclase	GO:0005615:extracellular space		GO:0007155:cell adhesion	0.257800003045066	0.326290865141579	0.148407950977265	0.700061443514098	1
TRINITY_DN6333_c5_g2	TRINITY_DN6333_c5_g2_i10	ITBX_DROME	Integrin beta-PS	GO:0005576:extracellular region	GO:0008083:growth factor activity	GO:0007202:activation of phospholipase C activity	-0.250150385948381	1.13591886423803	0.0302205651099121	0.861990711329881	1
TRINITY_DN6333_c5_g2	TRINITY_DN6333_c5_g2_i11	ITBX_DROME	Integrin beta-PS	GO:0005576:extracellular region	GO:0008083:growth factor activity	GO:0007202:activation of phospholipase C activity	0.580996604066406	4.41878597649248	1.47560912685895	0.224462780821122	1
TRINITY_DN5028_c0_g1	TRINITY_DN5028_c0_g1_i1	GGH_HUMAN	Gamma-glutamyl hydrolase	GO:0005829:cytosol	GO:0008238:exopeptidase activity	GO:0006541:glutamine metabolic process	0.682560040595455	3.29686134209433	2.51731082435807	0.112602462953664	1
TRINITY_DN5028_c0_g1	TRINITY_DN5028_c0_g1_i3	GGH_HUMAN	Gamma-glutamyl hydrolase	GO:0005829:cytosol	GO:0008238:exopeptidase activity	GO:0006541:glutamine metabolic process	0.329324253338614	6.83191804657836	0.439776912073921	0.507230150049617	1
TRINITY_DN5231_c0_g1	TRINITY_DN5231_c0_g1_i5	CBPM_MOUSE	Carboxypeptidase M	GO:0031225:anchored component of membrane	GO:0004181:metallocarboxypeptidase activity	GO:0006518:peptide metabolic process	-1.14853109169713	0.239934481122515	0.569585167634149	0.45042380680273	1
TRINITY_DN5231_c0_g1	TRINITY_DN5231_c0_g1_i6	CBPM_MOUSE	Carboxypeptidase M	GO:0031225:anchored component of membrane	GO:0004181:metallocarboxypeptidase activity	GO:0006518:peptide metabolic process	-1.03441173719759	-0.432555032133624	0.0021282132770164	0.963204592902042	1
TRINITY_DN1052_c0_g1	TRINITY_DN1052_c0_g1_i1	CNPY2_MOUSE	Protein canopy homolog 2	GO:0005783:endoplasmic reticulum		GO:0010629:negative regulation of gene expression	0.315241537274859	4.25086083002083	0.455541628834094	0.49971500353208	1
TRINITY_DN3205_c0_g1	TRINITY_DN3205_c0_g1_i2	ADA17_DROME	ADAM 17-like protease	GO:0016021:integral component of membrane	GO:0004222:metalloendopeptidase activity	GO:0006509:membrane protein ectodomain proteolysis	-0.64415851872747	0.969320246608296	0.286836059921457	0.592255228122583	1
TRINITY_DN6581_c0_g1	TRINITY_DN6581_c0_g1_i1	MANBA_RAT	Beta-mannosidase	GO:0005764:lysosome	GO:0004567:beta-mannosidase activity	GO:0005975:carbohydrate metabolic process	1.09336178375677	2.66315576789464	0.624168315608088	0.429502518290299	1
TRINITY_DN6581_c0_g1	TRINITY_DN6581_c0_g1_i2	MANBA_MOUSE	Beta-mannosidase	GO:0005764:lysosome	GO:0004567:beta-mannosidase activity	GO:0005975:carbohydrate metabolic process	0.629024532494466	0.757152521076502	0.785143712601531	0.375572611552817	1
TRINITY_DN6581_c0_g1	TRINITY_DN6581_c0_g1_i3	WDR44_BOVIN	WD repeat-containing protein 44	GO:0005764:lysosome	GO:0004567:beta-mannosidase activity	GO:0005975:carbohydrate metabolic process	0.0391664314671766	5.63431275563635	0.0110166031805348	0.916407542745698	1
TRINITY_DN1764_c0_g1	TRINITY_DN1764_c0_g1_i1	WBL_DROME	Protein windbeutel	GO:0012505:endomembrane system	GO:0042803:protein homodimerization activity	GO:0009950:dorsal/ventral axis specification	-0.320107558973604	2.49810686256825	0.499250882715346	0.479829462859695	1
TRINITY_DN6176_c5_g1	TRINITY_DN6176_c5_g1_i2	GNPTA_DANRE	N-acetylglucosamine-1-phosphotransferase subunits alpha/beta	.			-0.406624225579694	3.40133028263175	0.476563094040568	0.489983232009273	1
TRINITY_DN6176_c5_g1	TRINITY_DN6176_c5_g1_i4	GNPTA_DANRE	N-acetylglucosamine-1-phosphotransferase subunits alpha/beta	.			-3.95403026457387	-0.195851061974263	0.833283428538476	0.36132480653845	1
TRINITY_DN4867_c0_g1	TRINITY_DN4867_c0_g1_i1	CHIT2_DROME	Probable chitinase 2	GO:0005576:extracellular region	GO:0008061:chitin binding	GO:0006032:chitin catabolic process	-0.616702941918578	4.3021581761369	0.444611453976199	0.504905059658376	1
TRINITY_DN3453_c0_g1	TRINITY_DN3453_c0_g1_i1	LRRN1_BOVIN	Leucine-rich repeat neuronal protein 1	GO:0016021:integral component of membrane		GO:0051965:positive regulation of synapse assembly	0.432198553765241	5.28936483342571	1.36499189485104	0.242674212661368	1
TRINITY_DN5639_c1_g1	TRINITY_DN5639_c1_g1_i2	.		.			0.595469893976736	0.052547048140345	0.113610696976183	0.736070268628707	1
TRINITY_DN6268_c1_g2	TRINITY_DN6268_c1_g2_i1	SRCA_CHICK	Sarcalumenin	GO:0033018:sarcoplasmic reticulum lumen	GO:0005525:GTP binding	GO:0014873:response to muscle activity involved in regulation of muscle adaptation	0.0224183539984369	4.29664797056004	0.00328166838643296	0.95431749346268	1
TRINITY_DN5967_c0_g3	TRINITY_DN5967_c0_g3_i1	CAH2_TRIHK	Carbonic anhydrase 2	GO:0005737:cytoplasm	GO:0004089:carbonate dehydratase activity	GO:0006730:one-carbon metabolic process	0.402577266276723	7.2480641755818	1.24746900353268	0.264036435010325	1
TRINITY_DN5511_c0_g1	TRINITY_DN5511_c0_g1_i3	ASPP_AEDAE	Lysosomal aspartic protease	GO:0005764:lysosome	GO:0004190:aspartic-type endopeptidase activity		0.664937218147215	1.86132240777567	1.1506457800412	0.283414006053865	1
TRINITY_DN5511_c0_g1	TRINITY_DN5511_c0_g1_i4	ASPP_AEDAE	Lysosomal aspartic protease	GO:0005764:lysosome	GO:0004190:aspartic-type endopeptidase activity		0.481517165963329	3.66629355436899	1.02964453889039	0.310242169878031	1
TRINITY_DN6284_c0_g7	TRINITY_DN6284_c0_g7_i2	PAN2_RAT	PAB-dependent poly(A)-specific ribonuclease subunit PAN2 {ECO:0000255|HAMAP-Rule:MF_03182}	GO:0000932:cytoplasmic mRNA processing body	GO:0000175:3'-5'-exoribonuclease activity	GO:0006397:mRNA processing	0.887880751203248	0.877586029816152	1.15622672782192	0.282249460641788	1
TRINITY_DN6487_c2_g1	TRINITY_DN6487_c2_g1_i1	TGO1_DROME	Transport and Golgi organization protein 1	GO:0012505:endomembrane system		GO:0006887:exocytosis	1.52142478811762	2.50607973198516	0.748145600343137	0.387063980501845	1
TRINITY_DN6487_c2_g1	TRINITY_DN6487_c2_g1_i9	TGO1_DROME	Transport and Golgi organization protein 1	GO:0012505:endomembrane system		GO:0006887:exocytosis	1.26824913682041	1.38800423783972	0.32792559731571	0.566883132135045	1
TRINITY_DN5600_c0_g1	TRINITY_DN5600_c0_g1_i1	ERN1_HUMAN	Serine/threonine-protein kinase/endoribonuclease IRE1	GO:0016021:integral component of membrane	GO:0005524:ATP binding	GO:0007257:activation of JUN kinase activity	0.139663095963181	3.8665630300116	0.130908764735433	0.717491655182355	1
TRINITY_DN6332_c8_g1	TRINITY_DN6332_c8_g1_i1	.		GO:0016021:integral component of membrane	GO:0004930:G-protein coupled receptor activity	GO:0007186:G-protein coupled receptor signaling pathway	0.17658800325955	4.29788658114013	0.155809448365946	0.693044333380562	1
TRINITY_DN6542_c2_g9	TRINITY_DN6542_c2_g9_i1	PEX6_ARATH	Peroxisome biogenesis protein 6	GO:0005783:endoplasmic reticulum	GO:0015036:disulfide oxidoreductase activity	GO:0045454:cell redox homeostasis	-0.0989861739801256	5.60089818632134	0.068431686526204	0.793634078730525	1
TRINITY_DN6542_c2_g9	TRINITY_DN6542_c2_g9_i2	PEX6_ARATH	Peroxisome biogenesis protein 6	GO:0005783:endoplasmic reticulum	GO:0015036:disulfide oxidoreductase activity	GO:0045454:cell redox homeostasis	-2.62623317024151	1.57665931994875	2.08035536364867	0.149205436459434	1
TRINITY_DN3468_c0_g1	TRINITY_DN3468_c0_g1_i1	SGCE_MOUSE	Epsilon-sarcoglycan	GO:0005856:cytoskeleton			0.554650933594611	0.434272522163033	0.667655254168475	0.413870288443124	1
TRINITY_DN6090_c4_g1	TRINITY_DN6090_c4_g1_i3	TLR13_MOUSE	Toll-like receptor 13	GO:0005737:cytoplasm	GO:0042803:protein homodimerization activity	GO:0006954:inflammatory response	0.280418777298371	6.74555277615041	0.640406515171675	0.42356363047675	1
TRINITY_DN6484_c2_g6	TRINITY_DN6484_c2_g6_i1	ERP44_MOUSE	Endoplasmic reticulum resident protein 44	GO:0009986:cell surface	GO:0003756:protein disulfide isomerase activity	GO:0045454:cell redox homeostasis	0.294885543033891	5.32370832877373	0.684553490291728	0.408023142140028	1
TRINITY_DN5964_c0_g1	TRINITY_DN5964_c0_g1_i3	ATL4_HUMAN	ADAMTS-like protein 4	GO:0005788:endoplasmic reticulum lumen	GO:0004222:metalloendopeptidase activity	GO:0006915:apoptotic process	0.549267828448467	2.39417154926171	0.557080056567983	0.45543913036848	1
TRINITY_DN5183_c0_g1	TRINITY_DN5183_c0_g1_i1	PPIL2_HUMAN	Peptidyl-prolyl cis-trans isomerase-like 2 {ECO:0000305}	GO:0005762:mitochondrial large ribosomal subunit	GO:0004045:aminoacyl-tRNA hydrolase activity	GO:0070126:mitochondrial translational termination	-0.0633614330076069	3.82652786509124	0.0273438749486621	0.868660765636571	1
TRINITY_DN6525_c0_g1	TRINITY_DN6525_c0_g1_i3	.		GO:0005634:nucleus	GO:0046982:protein heterodimerization activity	GO:0045450:bicoid mRNA localization	2.251516496014	0.578555717018143	2.2965233661665	0.129663938899801	1
TRINITY_DN5639_c1_g1	TRINITY_DN5639_c1_g1_i1	.		.			0.668266406444718	0.4421152171599	0.171054451123258	0.679176378909346	1
TRINITY_DN6162_c3_g2	TRINITY_DN6162_c3_g2_i1	GOLI_DROME	Protein goliath	GO:0005768:endosome	GO:0003677:DNA binding	GO:0001707:mesoderm formation	2.8064883073885	1.32428627015407	2.80280854085937	0.0940993441299761	1
TRINITY_DN6162_c3_g2	TRINITY_DN6162_c3_g2_i3	GOLI_DROME	Protein goliath	GO:0005768:endosome	GO:0003677:DNA binding	GO:0001707:mesoderm formation	0.0786176928346099	1.33933641522444	0.00175046624921738	0.966627384555822	1
TRINITY_DN6162_c3_g2	TRINITY_DN6162_c3_g2_i4	GOLI_DROME	Protein goliath	GO:0005768:endosome	GO:0003677:DNA binding	GO:0001707:mesoderm formation	0.207911037525595	1.7604403264199	0.0497143039575656	0.823561153751238	1
TRINITY_DN6162_c3_g2	TRINITY_DN6162_c3_g2_i5	GOLI_DROME	Protein goliath	GO:0005768:endosome	GO:0003677:DNA binding	GO:0001707:mesoderm formation	-4.06626899044718	0.603044729809689	3.14629907795285	0.0760993801318595	1
TRINITY_DN4374_c0_g1	TRINITY_DN4374_c0_g1_i1	EGH_DROME		GO:0005737:cytoplasm	GO:0019187:beta-1,4-mannosyltransferase activity	GO:0007411:axon guidance	0.127317459786305	4.44304408367518	0.136927936537352	0.711354363084187	1
TRINITY_DN4374_c0_g1	TRINITY_DN4374_c0_g1_i2	EGH_DROME	Beta-1,4-mannosyltransferase egh	GO:0005737:cytoplasm	GO:0019187:beta-1,4-mannosyltransferase activity	GO:0007411:axon guidance	0.4734267814289	3.20306582600365	0.643883963347855	0.422307847316852	1
TRINITY_DN4948_c0_g1	TRINITY_DN4948_c0_g1_i1	ASO_CUCSA	L-ascorbate oxidase	GO:0005576:extracellular region	GO:0005507:copper ion binding		0.660034032848621	1.70745876394251	0.339243457792302	0.560266238239267	1
TRINITY_DN6414_c2_g1	TRINITY_DN6414_c2_g1_i2	WDP_DROME	Protein windpipe {ECO:0000303|PubMed:11804792}	GO:0005737:cytoplasm	GO:0004860:protein kinase inhibitor activity	GO:0019221:cytokine-mediated signaling pathway	-0.262507393335568	1.32512961978507	0.0098007742446935	0.921139175393856	1
TRINITY_DN6414_c2_g1	TRINITY_DN6414_c2_g1_i4	WDP_DROME	Protein windpipe {ECO:0000303|PubMed:11804792}	GO:0005737:cytoplasm	GO:0004860:protein kinase inhibitor activity	GO:0019221:cytokine-mediated signaling pathway	0.249059644474895	3.44941808054787	0.263021253866148	0.608052069383797	1
TRINITY_DN3441_c0_g1	TRINITY_DN3441_c0_g1_i1	APLP_DROME	Apolipophorins	GO:0045178:basal part of cell	GO:0005504:fatty acid binding	GO:0006869:lipid transport	0.36137943318898	5.64665025147801	0.12049797474817	0.728495022158874	1
TRINITY_DN7785_c0_g1	TRINITY_DN7785_c0_g1_i1	EAST_DROME	Serine protease easter	GO:0005576:extracellular region	GO:0008233:peptidase activity	GO:0009950:dorsal/ventral axis specification	0.290547087580387	0.834936583775142	0.175619819731352	0.675164839867378	1
TRINITY_DN6094_c6_g7	TRINITY_DN6094_c6_g7_i1	.		.			0.402343751512228	1.6865668079953	0.369572878695397	0.543237177920079	1
TRINITY_DN4623_c0_g1	TRINITY_DN4623_c0_g1_i1	EMC1_CHICK	ER membrane protein complex subunit 1	GO:0072546:ER membrane protein complex		GO:0034975:protein folding in endoplasmic reticulum	-0.101334211510768	4.46353699492269	0.0850008948823007	0.770631375072472	1
TRINITY_DN12099_c0_g1	TRINITY_DN12099_c0_g1_i1	.		.			-0.508590211716917	1.78397187743112	0.622363625867081	0.430170301656981	1
TRINITY_DN15248_c0_g1	TRINITY_DN15248_c0_g1_i1	GELS_DROME	Gelsolin	GO:0005884:actin filament	GO:0003779:actin binding	GO:0030041:actin filament polymerization	0.164242845666121	3.84005244464209	0.167361118858407	0.68246779304013	1
TRINITY_DN4709_c0_g1	TRINITY_DN4709_c0_g1_i2	EST6_APIME	Venom carboxylesterase-6	GO:0005576:extracellular region	GO:0052689:carboxylic ester hydrolase activity		-1.57899057516512	0.660059827532069	0.682848651690156	0.408607523750285	1
TRINITY_DN5075_c0_g1	TRINITY_DN5075_c0_g1_i1	MINP1_HUMAN	Multiple inositol polyphosphate phosphatase 1	GO:0005783:endoplasmic reticulum	GO:0003993:acid phosphatase activity	GO:0030282:bone mineralization	0.105572363723229	0.210554151697268	0.00266446043662505	0.958832748402745	1
TRINITY_DN5075_c0_g1	TRINITY_DN5075_c0_g1_i2	MINP1_HUMAN	Multiple inositol polyphosphate phosphatase 1	GO:0005783:endoplasmic reticulum	GO:0003993:acid phosphatase activity	GO:0030282:bone mineralization	-0.242427344708811	1.9593222197369	0.113983332371216	0.735653957342264	1
TRINITY_DN6333_c4_g2	TRINITY_DN6333_c4_g2_i1	.		.			-0.343192868305635	2.07302984541398	0.141555350178324	0.706739653675553	1
TRINITY_DN6203_c0_g1	TRINITY_DN6203_c0_g1_i1	.		.			0.337555327277954	0.626777094539857	0.021469928353798	0.88350600563795	1
TRINITY_DN6203_c0_g1	TRINITY_DN6203_c0_g1_i3	.		.			0.185991918949524	0.597631775508318	0.0120646708467591	0.912536826230563	1
TRINITY_DN6067_c7_g1	TRINITY_DN6067_c7_g1_i1	DJB11_CANLF	DnaJ homolog subfamily B member 11	GO:0034663:endoplasmic reticulum chaperone complex		GO:0032781:positive regulation of ATPase activity	0.277623785861219	3.99730705826494	0.588162204381768	0.443130664084957	1
TRINITY_DN9844_c0_g1	TRINITY_DN9844_c0_g1_i1	APOD_CAVPO	Apolipoprotein D	GO:0022626:cytosolic ribosome	GO:0015485:cholesterol binding	GO:0007568:aging	-0.0158428128506425	0.613681409235113	0.000470756685202023	0.982689714287671	1
TRINITY_DN4673_c0_g1	TRINITY_DN4673_c0_g1_i1	.		.			-0.676414612733604	2.96707485882636	1.19796479230142	0.273728830476625	1
TRINITY_DN3301_c0_g1	TRINITY_DN3301_c0_g1_i3	APOD_RABIT	Apolipoprotein D	GO:0022626:cytosolic ribosome	GO:0015485:cholesterol binding	GO:0007568:aging	0.0867135854945568	1.32492567905972	0.0170607524348563	0.896078440019766	1
TRINITY_DN5804_c0_g1	TRINITY_DN5804_c0_g1_i2	.		.			-0.0225558387157836	0.798630434032765	3.73354544178639e-05	0.995124736653997	1
TRINITY_DN4496_c0_g1	TRINITY_DN4496_c0_g1_i1	NPDC1_HUMAN	Neural proliferation differentiation and control protein 1	GO:0016021:integral component of membrane			-3.92289557082211	-0.243445480026706	2.08554029060985	0.148699603106865	1
TRINITY_DN4496_c0_g1	TRINITY_DN4496_c0_g1_i2	NPDC1_HUMAN	Neural proliferation differentiation and control protein 1	GO:0016021:integral component of membrane			7.33744660037738	-0.553145848868015	10.2885394386437	0.00133859003152148	0.185288465112789
TRINITY_DN7828_c0_g1	TRINITY_DN7828_c0_g1_i1	CBPQ_RAT	Carboxypeptidase Q	GO:0005737:cytoplasm	GO:0004180:carboxypeptidase activity	GO:0043171:peptide catabolic process	0.484163864594686	0.195227912984601	0.250069947333447	0.617025829696102	1
TRINITY_DN5105_c0_g1	TRINITY_DN5105_c0_g1_i1	QPCT_HUMAN	Glutaminyl-peptide cyclotransferase	GO:0070062:extracellular exosome	GO:0016603:glutaminyl-peptide cyclotransferase activity	GO:0006464:cellular protein modification process	0.000703207035568084	2.59743757198585	7.52941483384006e-07	0.999307658093531	1
TRINITY_DN6086_c3_g4	TRINITY_DN6086_c3_g4_i1	PCP_BOVIN	Lysosomal Pro-X carboxypeptidase	GO:0005764:lysosome	GO:0008239:dipeptidyl-peptidase activity	GO:0060055:angiogenesis involved in wound healing	0.163082565467057	2.56074452220767	0.139575818660887	0.708703070545022	1
TRINITY_DN5901_c0_g3	TRINITY_DN5901_c0_g3_i4	OBP72_ANOGA	General odorant-binding protein 72	GO:0005576:extracellular region	GO:0005549:odorant binding	GO:0050896:response to stimulus	1.56909673480288	0.38890349870933	1.87994427740852	0.170340481108173	1
TRINITY_DN7884_c0_g1	TRINITY_DN7884_c0_g1_i1	LYSC1_ANOGA	Lysozyme c-1		GO:0003796:lysozyme activity	GO:0019835:cytolysis	-0.14337509617507	6.79687912629136	0.0402989304566059	0.840897239753386	1
TRINITY_DN13317_c0_g1	TRINITY_DN13317_c0_g1_i1	CATB_PONAB	Cathepsin B	GO:0005615:extracellular space	GO:0004197:cysteine-type endopeptidase activity	GO:0051603:proteolysis involved in cellular protein catabolic process	0.191320290336261	3.22482417677339	0.0264382734085382	0.870834565181731	1
TRINITY_DN5421_c0_g2	TRINITY_DN5421_c0_g2_i1	ATHL1_MOUSE	Acid trehalase-like protein 1	GO:0005618:cell wall	GO:0016787:hydrolase activity	GO:0005975:carbohydrate metabolic process	0.296341669552416	6.51778958655356	0.501151350240312	0.478994665291119	1
TRINITY_DN6461_c2_g2	TRINITY_DN6461_c2_g2_i1	GXLT2_MOUSE	Glucoside xylosyltransferase 2	GO:0016021:integral component of membrane	GO:0035252:UDP-xylosyltransferase activity	GO:0016266:O-glycan processing	-0.576547123414598	2.00090888280467	0.670755512986571	0.412788324803238	1
TRINITY_DN13398_c0_g1	TRINITY_DN13398_c0_g1_i1	WSCK_DROME	Putative tyrosine-protein kinase Wsck	GO:0031234:extrinsic component of cytoplasmic side of plasma membrane	GO:0005524:ATP binding	GO:0030154:cell differentiation	-0.505757132832981	1.46881990226716	0.575127357827583	0.448228604318495	1
TRINITY_DN6283_c5_g1	TRINITY_DN6283_c5_g1_i1	SENP1_HUMAN	Sentrin-specific protease 1	GO:0016021:integral component of membrane			-0.0586166301480091	2.47102630830664	0.00220139699173494	0.962577747327325	1
TRINITY_DN6283_c5_g1	TRINITY_DN6283_c5_g1_i10	SENP1_HUMAN	Sentrin-specific protease 1	GO:0016021:integral component of membrane			0.362589894287496	3.15227347259892	0.159583775534891	0.689540013841285	1
TRINITY_DN6283_c5_g1	TRINITY_DN6283_c5_g1_i5	SENP1_HUMAN	Sentrin-specific protease 1	GO:0016021:integral component of membrane			0.166394207791514	1.77952429312302	0.061511985498834	0.804121950474061	1
TRINITY_DN6283_c5_g1	TRINITY_DN6283_c5_g1_i7	SENP1_HUMAN	Sentrin-specific protease 1	GO:0016021:integral component of membrane			-0.401414344272281	1.03529599884934	0.256618511722942	0.612452858634244	1
TRINITY_DN6313_c6_g2	TRINITY_DN6313_c6_g2_i1	.		GO:0015629:actin cytoskeleton	GO:0051015:actin filament binding	GO:0007015:actin filament organization	0.279674944724664	2.89112109688051	0.366645655938422	0.54483837451871	1
TRINITY_DN3924_c0_g1	TRINITY_DN3924_c0_g1_i1	MTH2_DROSI	G-protein coupled receptor Mth2	GO:0016021:integral component of membrane	GO:0004930:G-protein coupled receptor activity	GO:0007166:cell surface receptor signaling pathway	0.799275378485314	1.52503386327329	1.6342233118692	0.201119898910731	1
TRINITY_DN6448_c4_g2	TRINITY_DN6448_c4_g2_i9	NPC1_PIG	Niemann-Pick C1 protein	GO:0005783:endoplasmic reticulum	GO:0015485:cholesterol binding	GO:0007628:adult walking behavior	1.31798802897167	0.363876907242595	1.89334418236321	0.168825212776562	1
TRINITY_DN4344_c0_g1	TRINITY_DN4344_c0_g1_i1	GLT_DROME	Glutactin	GO:0005604:basement membrane	GO:0042043:neurexin family protein binding	GO:0098542:defense response to other organism	0.164214702604267	2.9346134037093	0.0937386768723925	0.759476943595764	1
TRINITY_DN1960_c0_g1	TRINITY_DN1960_c0_g1_i1	.		.			-0.946114129803134	-0.117637325689139	1.14246776877537	0.285131478857159	1
TRINITY_DN5584_c0_g1	TRINITY_DN5584_c0_g1_i1	HDGR2_RAT	Hepatoma-derived growth factor-related protein 2	GO:0005739:mitochondrion	GO:0003682:chromatin binding	GO:0030307:positive regulation of cell growth	-0.0512269040729873	2.33218386369598	0.00264777226208457	0.958961757138707	1
TRINITY_DN6102_c0_g1	TRINITY_DN6102_c0_g1_i3	CGT_MOUSE	2-hydroxyacylsphingosine 1-beta-galactosyltransferase	GO:0016021:integral component of membrane	GO:0003851:2-hydroxyacylsphingosine 1-beta-galactosyltransferase activity	GO:0007010:cytoskeleton organization	1.65040338948296	3.55710432299962	1.5164873716134	0.218151833497932	1
TRINITY_DN6063_c2_g2	TRINITY_DN6063_c2_g2_i1	.		.			0.646589345155456	2.86667121683538	1.15744669155085	0.281995704193237	1
TRINITY_DN6501_c0_g1	TRINITY_DN6501_c0_g1_i7	PXDC2_MOUSE	Plexin domain-containing protein 2	GO:0005923:bicellular tight junction		GO:0001525:angiogenesis	1.46880258897887	0.56668684709725	0.42977967492933	0.512097078193846	1
TRINITY_DN6501_c0_g1	TRINITY_DN6501_c0_g1_i8	PXDC2_MOUSE	Plexin domain-containing protein 2	GO:0070062:extracellular exosome			0.63085399343743	2.92600593938177	0.243778311003178	0.621490438999563	1
TRINITY_DN3905_c0_g1	TRINITY_DN3905_c0_g1_i1	CHIT_MANSE	Endochitinase	GO:0005576:extracellular region	GO:0008061:chitin binding	GO:0006032:chitin catabolic process	-1.03531067446133	0.199888286065554	0.555487241534351	0.45608423768712	1
TRINITY_DN6619_c3_g1	TRINITY_DN6619_c3_g1_i1	.		.			0.632134933051615	6.95476647541474	2.3445147122651	0.125724709005671	1
TRINITY_DN5779_c0_g1	TRINITY_DN5779_c0_g1_i2	RPN1_PIG	Dolichyl-diphosphooligosaccharide--protein glycosyltransferase subunit 1	GO:0016021:integral component of membrane	GO:0004579:dolichyl-diphosphooligosaccharide-protein glycotransferase activity	GO:0018279:protein N-linked glycosylation via asparagine	0.792843200687805	6.03629801888952	2.596314609515	0.107112530991608	1
TRINITY_DN5779_c0_g1	TRINITY_DN5779_c0_g1_i3	RPN1_PIG	Dolichyl-diphosphooligosaccharide--protein glycosyltransferase subunit 1	GO:0016021:integral component of membrane	GO:0004579:dolichyl-diphosphooligosaccharide-protein glycotransferase activity	GO:0018279:protein N-linked glycosylation via asparagine	-4.95721688598085	0.42669437284256	1.62809186202265	0.201967174095013	1
TRINITY_DN4629_c0_g1	TRINITY_DN4629_c0_g1_i1	LAMP1_BOVIN	Lysosome-associated membrane glycoprotein 1	GO:0010008:endosome membrane			0.267054616767232	7.49474330464192	0.438861768174959	0.507672343586442	1
TRINITY_DN4799_c0_g1	TRINITY_DN4799_c0_g1_i1	MINP1_RAT	Multiple inositol polyphosphate phosphatase 1	GO:0005788:endoplasmic reticulum lumen	GO:0003993:acid phosphatase activity	GO:0016311:dephosphorylation	0.348052857290386	3.06739999761557	0.638358290138873	0.424305910014823	1
TRINITY_DN6619_c4_g2	TRINITY_DN6619_c4_g2_i1	.		GO:0009986:cell surface	GO:0004222:metalloendopeptidase activity	GO:0009405:pathogenesis	0.479178636557775	8.78754556857875	1.42937984256786	0.231865675159011	1
TRINITY_DN5473_c0_g2	TRINITY_DN5473_c0_g2_i1	PRS44_MOUSE	Serine protease 44	GO:0005737:cytoplasm	GO:0004252:serine-type endopeptidase activity		0.0598946150238965	1.75877346653795	0.00660410985017679	0.935230671461921	1
TRINITY_DN13416_c0_g1	TRINITY_DN13416_c0_g1_i1	TAKT_DROME	Protein takeout	GO:0005576:extracellular region		GO:0008343:adult feeding behavior	0.765509835453226	1.54285753628921	1.38452359380822	0.239332115087429	1
TRINITY_DN5993_c0_g1	TRINITY_DN5993_c0_g1_i1	FBLN2_MOUSE	Fibulin-2	GO:0070062:extracellular exosome	GO:0005509:calcium ion binding	GO:0010811:positive regulation of cell-substrate adhesion	8.36956778516341	2.91398653751044	8.51729175215806	0.00351787623156761	0.336081056890188
TRINITY_DN5993_c0_g1	TRINITY_DN5993_c0_g1_i15	FBLN2_MOUSE	Fibulin-2	GO:0070062:extracellular exosome	GO:0005509:calcium ion binding	GO:0010811:positive regulation of cell-substrate adhesion	-0.0249094554778227	4.50460140932774	0.00025421446618612	0.987278984216677	1
TRINITY_DN5993_c0_g1	TRINITY_DN5993_c0_g1_i17	FBLN2_MOUSE	Fibulin-2	GO:0070062:extracellular exosome	GO:0005509:calcium ion binding	GO:0010811:positive regulation of cell-substrate adhesion	0.877637636911169	-0.391925268563932	0.491579926257849	0.483223380793799	1
TRINITY_DN5993_c0_g1	TRINITY_DN5993_c0_g1_i3	FBLN2_MOUSE	Fibulin-2	GO:0070062:extracellular exosome	GO:0005509:calcium ion binding	GO:0010811:positive regulation of cell-substrate adhesion	0.0726379503365595	5.52417467706655	0.0451378387127729	0.831750774614643	1
TRINITY_DN5993_c0_g1	TRINITY_DN5993_c0_g1_i4	FBLN1_DANRE	Fibulin-1	GO:0005578:proteinaceous extracellular matrix	GO:0005509:calcium ion binding	GO:0035122:embryonic medial fin morphogenesis	1.48134370259876	2.15263944778031	2.77600461031464	0.0956866021551221	1
TRINITY_DN5993_c0_g1	TRINITY_DN5993_c0_g1_i6	FBLN2_MOUSE	Fibulin-2	GO:0070062:extracellular exosome	GO:0005509:calcium ion binding	GO:0010811:positive regulation of cell-substrate adhesion	1.00387391228033	1.33521614944551	0.193836570475498	0.659742472772448	1
TRINITY_DN5892_c0_g2	TRINITY_DN5892_c0_g2_i1	ACE_DROME		GO:0005615:extracellular space	GO:0004180:carboxypeptidase activity	GO:0007552:metamorphosis	-1.44464374113141	0.179274749536137	0.307564450833284	0.579178595321862	1
TRINITY_DN4880_c0_g1	TRINITY_DN4880_c0_g1_i1	.		.			0.558190301911129	3.56848678452639	1.45921467083784	0.227055116163345	1
TRINITY_DN6163_c2_g4	TRINITY_DN6163_c2_g4_i1	.		.			0.116336070237898	7.04770236990523	0.0170365456578097	0.896151773114189	1
TRINITY_DN7938_c0_g1	TRINITY_DN7938_c0_g1_i1	SE1L1_MOUSE	Protein sel-1 homolog 1	GO:0036513:Derlin-1 retrotranslocation complex		GO:0036503:ERAD pathway	0.186485836595717	4.45749812148337	0.280087730738501	0.596643720671591	1
TRINITY_DN6690_c0_g1	TRINITY_DN6690_c0_g1_i1	.		.			0.319241215000211	1.37144601674931	0.21193100542708	0.645258093570135	1
TRINITY_DN6387_c0_g1	TRINITY_DN6387_c0_g1_i3	GYAR_THEON	Glyoxylate reductase {ECO:0000255|HAMAP-Rule:MF_00776}	GO:0005737:cytoplasm	GO:0047964:glyoxylate reductase activity		0.349164851977845	1.71898061123739	0.057666195380107	0.810223378949711	1
TRINITY_DN6060_c7_g2	TRINITY_DN6060_c7_g2_i1	APY_TABYA	Apyrase {ECO:0000303|PubMed:21848516}	GO:0005576:extracellular region	GO:0005524:ATP binding	GO:0009166:nucleotide catabolic process	0.251647972956787	3.96418303538077	0.373295548720193	0.5412133690063	1
TRINITY_DN11680_c0_g1	TRINITY_DN11680_c0_g1_i1	NETR_PONPY	Neurotrypsin	GO:0030424:axon	GO:0005044:scavenger receptor activity	GO:0006887:exocytosis	-0.0677904389676132	2.45501956000966	0.0201222400644162	0.887196212756573	1
TRINITY_DN13781_c0_g1	TRINITY_DN13781_c0_g1_i1	NPC2_DROME	Protein NPC2 homolog	GO:0005615:extracellular space	GO:0030882:lipid antigen binding	GO:0045456:ecdysteroid biosynthetic process	-3.31226309051852	-0.391696218842161	2.69817770697234	0.100463014253449	1
TRINITY_DN1138_c0_g1	TRINITY_DN1138_c0_g1_i1	LRC58_HUMAN	Leucine-rich repeat-containing protein 58	.			-0.0106351878534434	1.81677223814772	0.000243414281361876	0.987552117780262	1
TRINITY_DN6330_c2_g11	TRINITY_DN6330_c2_g11_i1	UDB19_MACFA	UDP-glucuronosyltransferase 2B19	GO:0005789:endoplasmic reticulum membrane	GO:0015020:glucuronosyltransferase activity		-0.273267125960295	1.88822838156511	0.161557381947256	0.687726702172317	1
TRINITY_DN6457_c4_g17	TRINITY_DN6457_c4_g17_i1	SNAK_DROME	Serine protease snake	GO:0005576:extracellular region	GO:0008233:peptidase activity	GO:0009950:dorsal/ventral axis specification	1.39312098453378	-0.268534125389944	1.70253700398737	0.191956526276753	1
TRINITY_DN3941_c0_g1	TRINITY_DN3941_c0_g1_i1	DJC25_DROME	DnaJ homolog subfamily C member 25 homolog	GO:0012505:endomembrane system			-0.270569101115652	3.40633157750359	0.366113344369695	0.545130488354156	1
TRINITY_DN11218_c0_g1	TRINITY_DN11218_c0_g1_i1	LFC_TACTR	Limulus clotting factor C	GO:0005576:extracellular region	GO:0030246:carbohydrate binding	GO:0007155:cell adhesion	0.726191183507231	0.527871141058887	1.18101784347214	0.277148880250482	1
TRINITY_DN6553_c2_g1	TRINITY_DN6553_c2_g1_i2	ABHD2_DROME	Abhydrolase domain-containing protein 2	GO:0016021:integral component of membrane	GO:0052689:carboxylic ester hydrolase activity	GO:0022416:chaeta development	0.370779019882325	4.14348122138582	0.210869426255642	0.646086808500937	1
TRINITY_DN6553_c2_g1	TRINITY_DN6553_c2_g1_i3	ABHD2_DROME	Abhydrolase domain-containing protein 2	GO:0016021:integral component of membrane	GO:0052689:carboxylic ester hydrolase activity	GO:0022416:chaeta development	0.208684834643527	3.68645363543443	0.0136669468108463	0.906934767224546	1
TRINITY_DN4337_c0_g1	TRINITY_DN4337_c0_g1_i1	MTH1_DROME	Probable G-protein coupled receptor Mth-like 1	GO:0016021:integral component of membrane	GO:0004930:G-protein coupled receptor activity	GO:0070252:actin-mediated cell contraction	-0.831978381113131	2.7425886034717	2.31570535122817	0.128073192785059	1
TRINITY_DN5609_c0_g1	TRINITY_DN5609_c0_g1_i1	LACH_DROME	Lachesin	GO:0031225:anchored component of membrane	GO:0042803:protein homodimerization activity	GO:0061343:cell adhesion involved in heart morphogenesis	-0.660947152790236	2.49364286714934	0.380356307465984	0.537412608306458	1
TRINITY_DN6069_c7_g5	TRINITY_DN6069_c7_g5_i1	ECI2_RAT	Enoyl-CoA delta isomerase 2, mitochondrial	.			0.385322332103477	0.900149799202799	0.368457387205696	0.543846327264352	1
TRINITY_DN5108_c0_g1	TRINITY_DN5108_c0_g1_i1	BMBL_DANRE	Protein brambleberry	GO:0016021:integral component of membrane		GO:0061472:karyomere membrane fusion	0.0790286337765407	0.919175958385927	0.0157226216629746	0.90021490055807	1
TRINITY_DN6104_c5_g2	TRINITY_DN6104_c5_g2_i1	.		.			0.157042461862686	4.31610951564588	0.169824503504888	0.680267824062272	1
TRINITY_DN2743_c0_g1	TRINITY_DN2743_c0_g1_i1	MTP_PIG	Microsomal triglyceride transfer protein large subunit	GO:0005783:endoplasmic reticulum	GO:0008289:lipid binding	GO:0015914:phospholipid transport	-0.105058616981798	3.66849525978988	0.0454081684776457	0.831255262965014	1
TRINITY_DN6414_c5_g1	TRINITY_DN6414_c5_g1_i1	.		.			0.702153058769684	2.12184842611951	0.999456095373828	0.317442152660486	1
TRINITY_DN5448_c0_g1	TRINITY_DN5448_c0_g1_i3	.		GO:0005737:cytoplasm	GO:0005525:GTP binding		0.0667543921194757	2.12366494999209	0.00794947972037097	0.928954869438815	1
TRINITY_DN5473_c0_g1	TRINITY_DN5473_c0_g1_i1	STUB_DROME	Serine proteinase stubble	GO:0016021:integral component of membrane	GO:0004252:serine-type endopeptidase activity	GO:0051017:actin filament bundle assembly	-1.09644390642373	2.86744061835626	3.68066522750426	0.055046883530066	1
TRINITY_DN6513_c1_g1	TRINITY_DN6513_c1_g1_i1	CBPB_ASTAS	Carboxypeptidase B	GO:0005576:extracellular region	GO:0004181:metallocarboxypeptidase activity		-0.0370422068341583	9.86045688082169	0.00414870418324176	0.948643421066828	1
TRINITY_DN6606_c5_g4	TRINITY_DN6606_c5_g4_i1	.		.			0.301830784062421	3.08559104402909	0.340417410326818	0.559588383819275	1
TRINITY_DN6606_c5_g4	TRINITY_DN6606_c5_g4_i2	.		.			0.313744582449468	3.01290759176815	0.283780294151378	0.59423411527932	1
TRINITY_DN1068_c0_g1	TRINITY_DN1068_c0_g1_i1	APOD_MOUSE	Apolipoprotein D	GO:0022626:cytosolic ribosome	GO:0015485:cholesterol binding	GO:0007568:aging	-1.2937283525929	3.50245283548438	0.573037156974057	0.449054548911514	1
TRINITY_DN6470_c4_g1	TRINITY_DN6470_c4_g1_i2	IMPL2_DROME	Neural/ectodermal development factor IMP-L2	GO:0005615:extracellular space	GO:0005520:insulin-like growth factor binding	GO:0007155:cell adhesion	0.352337099550757	7.39144880041261	0.668310442063494	0.413641284656496	1
TRINITY_DN6470_c4_g1	TRINITY_DN6470_c4_g1_i4	IMPL2_DROME	Neural/ectodermal development factor IMP-L2	GO:0005615:extracellular space	GO:0005520:insulin-like growth factor binding	GO:0007155:cell adhesion	0.717123608837092	1.39806888408462	0.159919359325762	0.689230771514597	1
TRINITY_DN6244_c2_g1	TRINITY_DN6244_c2_g1_i1	CUBN_CANLF	Cubilin	.			0.0626649070346392	0.603714590169365	0.00777123184801742	0.929753808178251	1
TRINITY_DN6472_c2_g1	TRINITY_DN6472_c2_g1_i1	CBPD_DROME	Carboxypeptidase D	GO:0012505:endomembrane system	GO:0004180:carboxypeptidase activity	GO:0007476:imaginal disc-derived wing morphogenesis	0.0334827691802451	4.16965168300658	0.00700229801942709	0.933311069895883	1
TRINITY_DN6472_c2_g1	TRINITY_DN6472_c2_g1_i3	CBPD_DROME	Carboxypeptidase D	GO:0012505:endomembrane system	GO:0004180:carboxypeptidase activity	GO:0007476:imaginal disc-derived wing morphogenesis	0.252505350833892	4.04144027518713	0.241434802671474	0.62317173992565	1
TRINITY_DN6472_c2_g2	TRINITY_DN6472_c2_g2_i1	CBPD_DROME	Carboxypeptidase D	GO:0012505:endomembrane system	GO:0004180:carboxypeptidase activity	GO:0007476:imaginal disc-derived wing morphogenesis	0.0334827691802451	4.16965168300658	0.00700229801942709	0.933311069895883	1
TRINITY_DN6531_c1_g2	TRINITY_DN6531_c1_g2_i1	RISC_MOUSE	Retinoid-inducible serine carboxypeptidase	GO:0005829:cytosol	GO:0004185:serine-type carboxypeptidase activity	GO:0045776:negative regulation of blood pressure	-0.103542925728092	7.06495023041529	0.0085355220502441	0.92638986138152	1
TRINITY_DN9726_c0_g1	TRINITY_DN9726_c0_g1_i1	.		.			0.292138015031635	0.602016714603827	0.164235233718962	0.685286798988557	1
TRINITY_DN4909_c0_g1	TRINITY_DN4909_c0_g1_i6	HYPK_MOUSE	Huntingtin-interacting protein K	.			-0.618025819442078	2.89540198033542	1.15220569222519	0.283087896604496	1
TRINITY_DN4545_c0_g1	TRINITY_DN4545_c0_g1_i1	PLOD3_RAT	Procollagen-lysine,2-oxoglutarate 5-dioxygenase 3	GO:0070062:extracellular exosome	GO:0005506:iron ion binding	GO:0070831:basement membrane assembly	-0.0454789437682838	3.52016978954025	0.0110673000121847	0.916216130145134	1
TRINITY_DN4784_c0_g1	TRINITY_DN4784_c0_g1_i1	LRC32_PONAB	Leucine-rich repeat-containing protein 32	GO:0042567:insulin-like growth factor ternary complex	GO:0005520:insulin-like growth factor binding	GO:0007568:aging	0.33183785045333	1.1551794521648	0.238355038464129	0.625396725114213	1
TRINITY_DN3929_c0_g1	TRINITY_DN3929_c0_g1_i1	.		.			0.472060723546036	1.57177312861813	0.498177548978106	0.48030198770133	1
TRINITY_DN6214_c2_g1	TRINITY_DN6214_c2_g1_i1	ITBX_DROME	Integrin beta-PS	GO:0016324:apical plasma membrane	GO:0050839:cell adhesion molecule binding	GO:0007015:actin filament organization	0.745698795948032	-0.308274799800454	0.107163258414465	0.743397131089916	1
TRINITY_DN6214_c2_g1	TRINITY_DN6214_c2_g1_i2	ITBX_DROME	Integrin beta-PS	GO:0016324:apical plasma membrane	GO:0019899:enzyme binding	GO:0007015:actin filament organization	0.899465553502788	0.653355875525462	0.2730885086968	0.601267458963924	1
TRINITY_DN6185_c4_g10	TRINITY_DN6185_c4_g10_i1	.		.			0.102753779718604	1.4117055724692	0.0257630072986264	0.872480455919913	1
TRINITY_DN2851_c0_g1	TRINITY_DN2851_c0_g1_i1	PGAP3_DROME	Post-GPI attachment to proteins factor 3	GO:0000139:Golgi membrane	GO:0016788:hydrolase activity, acting on ester bonds	GO:0006506:GPI anchor biosynthetic process	-0.477381622776674	1.15455310112325	0.414825637735644	0.519530308381752	1
TRINITY_DN6117_c3_g3	TRINITY_DN6117_c3_g3_i1	AMPN_BOVIN	Aminopeptidase N	GO:0005737:cytoplasm	GO:0070006:metalloaminopeptidase activity	GO:0001525:angiogenesis	0.305430750354903	4.61766593536289	0.244347846734536	0.62108335647224	1
TRINITY_DN6045_c5_g1	TRINITY_DN6045_c5_g1_i3	FAH2B_DANRE	Fatty-acid amide hydrolase 2-B	GO:0016021:integral component of membrane	GO:0016884:carbon-nitrogen ligase activity, with glutamine as amido-N-donor		0.572995153107393	1.08047955590542	0.721927896706358	0.395512251326054	1
TRINITY_DN6045_c5_g1	TRINITY_DN6045_c5_g1_i4	FAH2B_DANRE	Fatty-acid amide hydrolase 2-B	GO:0016021:integral component of membrane	GO:0016884:carbon-nitrogen ligase activity, with glutamine as amido-N-donor	GO:0019369:arachidonic acid metabolic process	0.129469394290299	7.51216853954269	0.117362080217624	0.731913325940547	1
TRINITY_DN6602_c0_g1	TRINITY_DN6602_c0_g1_i8	HSP74_ANOAL	Heat shock protein 70 B2	.	GO:0004352:glutamate dehydrogenase (NAD+) activity		0.202322336721844	6.10306321056085	0.111846515608427	0.738051618221813	1
TRINITY_DN6619_c4_g2	TRINITY_DN6619_c4_g2_i2	.		GO:0009986:cell surface	GO:0004222:metalloendopeptidase activity	GO:0009405:pathogenesis	4.40013455260732	-0.02210071371274	3.90656989396132	0.0480976707231339	1
TRINITY_DN6536_c2_g7	TRINITY_DN6536_c2_g7_i2	.		.			0.462998951551208	9.32537717316051	1.11125232349971	0.291809883158019	1
TRINITY_DN2212_c0_g1	TRINITY_DN2212_c0_g1_i1	CTNS_DROME	Cystinosin homolog	GO:0016021:integral component of membrane	GO:0015171:amino acid transmembrane transporter activity	GO:0003333:amino acid transmembrane transport	-0.141069174914814	3.13238860397648	0.0170767250400017	0.896030080866445	1
TRINITY_DN6198_c5_g2	TRINITY_DN6198_c5_g2_i1	5NTD_LUTLO	Protein 5NUC	GO:0005576:extracellular region	GO:0008233:peptidase activity	GO:0009950:dorsal/ventral axis specification	-0.505598759213693	1.95717685607269	0.122141711665878	0.726723139772955	1
TRINITY_DN6198_c5_g2	TRINITY_DN6198_c5_g2_i2	5NTD_LUTLO	Protein 5NUC	GO:0005576:extracellular region	GO:0008233:peptidase activity	GO:0009950:dorsal/ventral axis specification	-0.0981503646470887	6.53383393417792	0.0463105338859791	0.829612307698289	1
TRINITY_DN6198_c5_g2	TRINITY_DN6198_c5_g2_i4	5NTD_LUTLO	Protein 5NUC	GO:0005576:extracellular region	GO:0008233:peptidase activity	GO:0009950:dorsal/ventral axis specification	1.07818724550897	6.28516864837025	7.89891618513002	0.00494644266354819	0.407404614449028
TRINITY_DN6198_c5_g2	TRINITY_DN6198_c5_g2_i5	5NTD_LUTLO	Protein 5NUC	GO:0005576:extracellular region	GO:0008233:peptidase activity	GO:0009950:dorsal/ventral axis specification	1.1285420015776	3.23326339884255	2.84047211792081	0.0919172033030897	1
TRINITY_DN6198_c5_g2	TRINITY_DN6198_c5_g2_i6	5NTD_LUTLO	Protein 5NUC	GO:0005576:extracellular region	GO:0008233:peptidase activity	GO:0009950:dorsal/ventral axis specification	-0.846559451660969	4.72930181241794	3.17199003115334	0.0749111192928771	1
TRINITY_DN5607_c0_g1	TRINITY_DN5607_c0_g1_i1	S35F5_MOUSE	Solute carrier family 35 member F5	GO:0016021:integral component of membrane		GO:0006810:transport	-0.297758539611758	1.95064879880011	0.224706421178531	0.635477024803591	1
TRINITY_DN6080_c4_g5	TRINITY_DN6080_c4_g5_i1	TPPC8_HUMAN	Trafficking protein particle complex subunit 8	.			-0.196229318907408	3.42526685845893	0.26947815142479	0.603682047661846	1
TRINITY_DN6408_c3_g1	TRINITY_DN6408_c3_g1_i1	S18B1_HUMAN	MFS-type transporter SLC18B1	GO:0016021:integral component of membrane		GO:0055085:transmembrane transport	-0.46315461862469	1.76034925731911	0.0723978393999323	0.787876996320824	1
TRINITY_DN6175_c0_g1	TRINITY_DN6175_c0_g1_i27	PI5PA_RAT	Phosphatidylinositol 4,5-bisphosphate 5-phosphatase A	GO:0005737:cytoplasm	GO:0052659:inositol-1,3,4,5-tetrakisphosphate 5-phosphatase activity	GO:0031115:negative regulation of microtubule polymerization	-0.159457411710676	3.58082456794762	0.0425185078832708	0.836634559273487	1
TRINITY_DN2014_c0_g1	TRINITY_DN2014_c0_g1_i1	CORT_DROME	Protein cortex	GO:0005813:centrosome	GO:0010997:anaphase-promoting complex binding	GO:0051487:activation of anaphase-promoting complex activity involved in meiotic cell cycle	-1.42124750513087	1.80774989278605	0.422312234993741	0.515785533140098	1
TRINITY_DN6134_c0_g1	TRINITY_DN6134_c0_g1_i1	ALS_MOUSE	Insulin-like growth factor-binding protein complex acid labile subunit	GO:0070062:extracellular exosome		GO:0007155:cell adhesion	-0.142089099865856	4.83351191239435	0.130353502663266	0.718065796504446	1
TRINITY_DN6134_c0_g1	TRINITY_DN6134_c0_g1_i2	ALS_MOUSE	Insulin-like growth factor-binding protein complex acid labile subunit	GO:0070062:extracellular exosome		GO:0007155:cell adhesion	0.861369100999985	4.56973988017548	1.51385181087094	0.218552273717297	1
TRINITY_DN6257_c2_g2	TRINITY_DN6257_c2_g2_i2	SC5A8_MOUSE	Sodium-coupled monocarboxylate transporter 1	GO:0016324:apical plasma membrane	GO:0015293:symporter activity	GO:0006915:apoptotic process	1.38971150034456	2.05683878631372	1.01050474484102	0.314781948140811	1
TRINITY_DN6257_c2_g2	TRINITY_DN6257_c2_g2_i7	SC5A8_MOUSE	Sodium-coupled monocarboxylate transporter 1	GO:0016324:apical plasma membrane	GO:0015293:symporter activity	GO:0006915:apoptotic process	-0.742089368364214	0.5302769451111	0.00172595835125122	0.96686169409675	1
TRINITY_DN7802_c0_g1	TRINITY_DN7802_c0_g1_i1	.		.			-0.245403419086478	0.0891774063648936	0.0650182046244927	0.798733390654286	1
TRINITY_DN15605_c0_g1	TRINITY_DN15605_c0_g1_i1	SNAK_DROME	Serine protease snake	GO:0005576:extracellular region	GO:0008233:peptidase activity	GO:0009950:dorsal/ventral axis specification	0.304070886062908	0.572543183443813	0.138813194894001	0.709463719193749	1
TRINITY_DN11774_c0_g1	TRINITY_DN11774_c0_g1_i1	FKBP2_HUMAN	Peptidyl-prolyl cis-trans isomerase FKBP2	GO:0005783:endoplasmic reticulum	GO:0005528:FK506 binding	GO:0061077:chaperone-mediated protein folding	-0.26443580906822	3.93049631356735	0.405562622730765	0.524230379084475	1
TRINITY_DN1591_c0_g1	TRINITY_DN1591_c0_g1_i1	Y1161_DROME	Uncharacterized protein CG1161	GO:0016021:integral component of membrane			0.135069529959307	3.88831436252381	0.133716000404074	0.714609853374133	1
TRINITY_DN1591_c0_g1	TRINITY_DN1591_c0_g1_i2	Y1161_DROME	Uncharacterized protein CG1161	GO:0016021:integral component of membrane			-0.0754744560807291	0.875115914647281	0.0128959402628616	0.909586364851383	1
TRINITY_DN6290_c0_g2	TRINITY_DN6290_c0_g2_i9	PIGT_MOUSE	GPI transamidase component PIG-T	GO:0005737:cytoplasm		GO:0016255:attachment of GPI anchor to protein	-0.0785233496333151	4.11206640107996	0.0450400544631664	0.831930393937204	1
TRINITY_DN5624_c0_g1	TRINITY_DN5624_c0_g1_i1	.		.			0.358759833742924	1.05865487550135	0.18150393024628	0.670083959731824	1
TRINITY_DN3516_c0_g2	TRINITY_DN3516_c0_g2_i1	LGR4_RAT	Leucine-rich repeat-containing G-protein coupled receptor 4	GO:0005887:integral component of plasma membrane	GO:0004888:transmembrane signaling receptor activity	GO:2001013:epithelial cell proliferation involved in renal tubule morphogenesis	0.323131161371904	0.369467608565316	0.0870343224522805	0.767981809677399	1
TRINITY_DN5026_c0_g1	TRINITY_DN5026_c0_g1_i2	NDUA5_BOVIN	NADH dehydrogenase [ubiquinone] 1 alpha subcomplex subunit 5	.			0.226514492414733	1.09648834979171	0.0100039045540186	0.920328827747069	1
TRINITY_DN6297_c0_g1	TRINITY_DN6297_c0_g1_i1	SPON1_RAT	Spondin-1	GO:0005578:proteinaceous extracellular matrix		GO:0007155:cell adhesion	-0.0782337515787247	3.47602038432992	0.0102462466941118	0.919372847183346	1
TRINITY_DN9682_c0_g1	TRINITY_DN9682_c0_g1_i1	.		.			-0.628658752210175	0.864968149345893	0.402953160176692	0.525568049569213	1
TRINITY_DN5240_c0_g2	TRINITY_DN5240_c0_g2_i1	IDGF4_DROME	Chitinase-like protein Idgf4	GO:0005576:extracellular region	GO:0008061:chitin binding	GO:0005975:carbohydrate metabolic process	0.324540798049112	1.85277253000201	0.106469982431503	0.744199367713933	1
TRINITY_DN6137_c5_g1	TRINITY_DN6137_c5_g1_i1	EGFR_DROME	Epidermal growth factor receptor	GO:0016021:integral component of membrane	GO:0005524:ATP binding	GO:0007469:antennal development	0.558569603763451	4.22178963679879	0.788915737317173	0.374428184186919	1
TRINITY_DN6171_c2_g3	TRINITY_DN6171_c2_g3_i1	.		.			1.12006257695873	1.30497253685697	0.722152573445371	0.395438732521697	1
TRINITY_DN10365_c0_g1	TRINITY_DN10365_c0_g1_i1	LRRT2_RAT	Leucine-rich repeat transmembrane neuronal protein 2	GO:0030054:cell junction	GO:0042043:neurexin family protein binding	GO:0060291:long-term synaptic potentiation	-1.01232460778781	-0.187660741321358	0.875279178230675	0.349497942862221	1
TRINITY_DN5210_c0_g1	TRINITY_DN5210_c0_g1_i2	YKJ2_CAEEL	GILT-like protein C02D5.2	GO:0016021:integral component of membrane			0.0886460175621268	8.03265045241972	0.0340033898666179	0.85369960629257	1
TRINITY_DN6100_c1_g2	TRINITY_DN6100_c1_g2_i3	CCHA2_DROME	Neuropeptide CCHamide-2 {ECO:0000303|PubMed:21110953}	GO:0005615:extracellular space	GO:0005184:neuropeptide hormone activity	GO:0007218:neuropeptide signaling pathway	0.239791374010974	4.00038322156206	0.455169333671022	0.499890287825113	1
TRINITY_DN6537_c5_g10	TRINITY_DN6537_c5_g10_i1	.		.			0.0612317066388838	3.93127997865721	0.0241362516057558	0.876538729301232	1
TRINITY_DN6293_c1_g1	TRINITY_DN6293_c1_g1_i1	TM87A_XENTR	Transmembrane protein 87A	GO:0016021:integral component of membrane			0.265013721836393	4.14268192110477	0.581302894438449	0.445802080602379	1
TRINITY_DN4660_c0_g1	TRINITY_DN4660_c0_g1_i1	SP34_APIME	Venom serine protease 34	GO:0005576:extracellular region	GO:0004252:serine-type endopeptidase activity		1.4060568830187	1.96594083881287	6.26265958076899	0.0123308953150163	0.671325617546558
TRINITY_DN6611_c0_g1	TRINITY_DN6611_c0_g1_i11	60A_DROVI	Protein 60A	GO:0005615:extracellular space		GO:0040007:growth	-0.327764712717279	2.68554170211294	0.535300048849268	0.464387092296194	1
TRINITY_DN6616_c1_g3	TRINITY_DN6616_c1_g3_i12	.		.			-0.346925752268233	4.72875788434321	0.237871092280849	0.625747969986424	1
TRINITY_DN6616_c1_g3	TRINITY_DN6616_c1_g3_i4	.		.			-0.214567908591236	4.81426263244468	0.21229830376773	0.644971950238044	1
TRINITY_DN6307_c5_g7	TRINITY_DN6307_c5_g7_i1	.		.			0.631886518880545	2.32974726050291	1.14021023704078	0.285607907761358	1
TRINITY_DN4032_c0_g1	TRINITY_DN4032_c0_g1_i1	.		.			0.186868664308636	1.00795077240331	0.0828755265666506	0.773437756337653	1
TRINITY_DN4687_c0_g1	TRINITY_DN4687_c0_g1_i1	EAST_DROME	Serine protease easter	GO:0005576:extracellular region	GO:0008233:peptidase activity	GO:0009950:dorsal/ventral axis specification	0.247633804501943	1.84028044278047	0.123061849768622	0.725737103516401	1
TRINITY_DN6631_c2_g7	TRINITY_DN6631_c2_g7_i3	CHIT2_DROME	Probable chitinase 2	GO:0005576:extracellular region	GO:0008061:chitin binding	GO:0006032:chitin catabolic process	0.214302993264657	9.40410447012548	0.324119366395763	0.569142509945426	1
TRINITY_DN6568_c3_g2	TRINITY_DN6568_c3_g2_i1	FAS3_DROME	Fasciclin-3	GO:0016323:basolateral plasma membrane	GO:0050839:cell adhesion molecule binding	GO:0007411:axon guidance	0.0774620554835583	5.88923885544401	0.038384767213189	0.844672541561823	1
TRINITY_DN6568_c3_g2	TRINITY_DN6568_c3_g2_i3	FAS3_DROME	Fasciclin-3	GO:0016323:basolateral plasma membrane	GO:0050839:cell adhesion molecule binding	GO:0007411:axon guidance	-0.305284419904018	0.264108517444487	0.0195365542636736	0.888839169409373	1
TRINITY_DN6568_c3_g2	TRINITY_DN6568_c3_g2_i4	FAS3_DROME	Fasciclin-3	GO:0016323:basolateral plasma membrane	GO:0050839:cell adhesion molecule binding	GO:0007411:axon guidance	0.669623710335367	0.0720948994193167	0.113555880151135	0.736131574550959	1
TRINITY_DN6202_c3_g1	TRINITY_DN6202_c3_g1_i1	NAS14_CAEEL	Zinc metalloproteinase nas-14	GO:0005576:extracellular region	GO:0004222:metalloendopeptidase activity		-0.582603703497247	6.55138525473878	0.945772406909312	0.330797734342938	1
TRINITY_DN6149_c2_g7	TRINITY_DN6149_c2_g7_i1	SSRA_BOVIN	Translocon-associated protein subunit alpha	GO:0005789:endoplasmic reticulum membrane			0.0614420899438207	5.61465786489663	0.0242194475864435	0.876327840467324	1
TRINITY_DN6380_c3_g2	TRINITY_DN6380_c3_g2_i2	CO4A1_DROME	Collagen alpha-1(IV) chain	GO:0005587:collagen type IV trimer	GO:0005201:extracellular matrix structural constituent	GO:0055013:cardiac muscle cell development	4.48932966197048	0.683233865775681	10.0599015815318	0.0015153132113455	0.200098655796144
TRINITY_DN6380_c3_g2	TRINITY_DN6380_c3_g2_i4	CO4A1_DROME	Collagen alpha-1(IV) chain	GO:0005587:collagen type IV trimer	GO:0005201:extracellular matrix structural constituent	GO:0055013:cardiac muscle cell development	2.14963186641479	0.270282203609052	1.02048482614323	0.312404034631201	1
TRINITY_DN6380_c3_g2	TRINITY_DN6380_c3_g2_i5	CO4A1_DROME	Collagen alpha-1(IV) chain	GO:0005587:collagen type IV trimer	GO:0005201:extracellular matrix structural constituent	GO:0055013:cardiac muscle cell development	-0.482617864085913	3.57977934899693	0.524583631023226	0.468892957768308	1
TRINITY_DN4926_c0_g1	TRINITY_DN4926_c0_g1_i1	.		.			0.106272518395974	2.89324966460416	0.0561932076586715	0.81261717448318	1
TRINITY_DN6186_c1_g3	TRINITY_DN6186_c1_g3_i3	ALLP_HELAM	Helicostatins	GO:0005576:extracellular region		GO:0007218:neuropeptide signaling pathway	0.710377534689628	0.730541721002274	0.336585154741682	0.5618069988521	1
TRINITY_DN6186_c1_g3	TRINITY_DN6186_c1_g3_i6	ALLP_HELAM	Helicostatins	GO:0005576:extracellular region		GO:0007218:neuropeptide signaling pathway	-0.028847658546848	1.63491627253234	0.00250612870775702	0.960073579367201	1
TRINITY_DN6292_c1_g4	TRINITY_DN6292_c1_g4_i2	.		.			0.123473226630764	1.23612163341255	0.0392611796105178	0.842932133932599	1
TRINITY_DN6581_c0_g5	TRINITY_DN6581_c0_g5_i1	ALG6_DROME	Probable dolichyl pyrophosphate Man9GlcNAc2 alpha-1,3-glucosyltransferase	GO:0005783:endoplasmic reticulum	GO:0042281:dolichyl pyrophosphate Man9GlcNAc2 alpha-1,3-glucosyltransferase activity	GO:0040003:chitin-based cuticle development	-0.0156111254835817	2.10775002238974	0.000862028161259021	0.976577222317349	1
TRINITY_DN6603_c0_g2	TRINITY_DN6603_c0_g2_i3	AMPM_MANSE	Membrane alanyl aminopeptidase	GO:0031225:anchored component of membrane	GO:0004177:aminopeptidase activity		0.770533704423505	7.5613326083016	3.35156252530796	0.0671412529904476	1
TRINITY_DN6424_c3_g1	TRINITY_DN6424_c3_g1_i1	.		GO:0005576:extracellular region			-0.016923121026453	9.70050133694507	0.00179396880356175	0.966215486572055	1
TRINITY_DN6059_c4_g1	TRINITY_DN6059_c4_g1_i1	.		.			0.290767434430855	2.85400112803398	0.374405315265788	0.540612731682061	1
TRINITY_DN6059_c4_g1	TRINITY_DN6059_c4_g1_i2	.		.			-0.963687999962288	1.19825293886867	0.518670001518103	0.471409573505654	1
TRINITY_DN6074_c3_g1	TRINITY_DN6074_c3_g1_i4	CPN2_MOUSE	Carboxypeptidase N subunit 2	GO:0072562:blood microparticle			1.70694118726625	0.53723420550178	0.167494851471167	0.682347877117127	1
TRINITY_DN6356_c0_g1	TRINITY_DN6356_c0_g1_i1	HEXB_HUMAN	Beta-hexosaminidase subunit beta	GO:0001669:acrosomal vesicle	GO:0008375:acetylglucosaminyltransferase activity	GO:0043615:astrocyte cell migration	0.106473245396682	7.49835888451192	0.0546250964824608	0.815202263501417	1
TRINITY_DN6356_c0_g1	TRINITY_DN6356_c0_g1_i3	HEXB_HUMAN	Beta-hexosaminidase subunit beta	GO:0001669:acrosomal vesicle	GO:0008375:acetylglucosaminyltransferase activity	GO:0043615:astrocyte cell migration	-0.09192485598398	6.93297613124636	0.0139238746771229	0.906068078644673	1
TRINITY_DN1771_c0_g1	TRINITY_DN1771_c0_g1_i1	CHID1_XENTR	Chitinase domain-containing protein 1	GO:0005576:extracellular region	GO:0008061:chitin binding	GO:0005975:carbohydrate metabolic process	0.0408219034182801	3.00364111521524	0.00968843799235924	0.921590962314079	1
TRINITY_DN6129_c7_g7	TRINITY_DN6129_c7_g7_i1	.		.			-0.0345876497171197	2.75086526272967	0.00592685791920222	0.938634611390076	1
TRINITY_DN2532_c0_g1	TRINITY_DN2532_c0_g1_i1	LRRT2_HUMAN	Leucine-rich repeat transmembrane neuronal protein 2	GO:0030054:cell junction	GO:0042043:neurexin family protein binding	GO:0060291:long-term synaptic potentiation	-0.0719735512598846	5.06062792760451	0.0256013034757596	0.872877865522388	1
TRINITY_DN1220_c0_g1	TRINITY_DN1220_c0_g1_i3	UDPE_NPVMB	Ecdysteroid UDP-glucosyltransferase	.	GO:0016758:transferase activity, transferring hexosyl groups		0.220493691327382	2.64309490215077	0.22422094312966	0.635842421845347	1
TRINITY_DN3902_c0_g1	TRINITY_DN3902_c0_g1_i1	ASPG1_DROPS	Putative N(4)-(beta-N-acetylglucosaminyl)-L-asparaginase GA14866 {ECO:0000250|UniProtKB:P20933}	GO:0005764:lysosome	GO:0003948:N4-(beta-N-acetylglucosaminyl)-L-asparaginase activity	GO:0006517:protein deglycosylation	0.172927424705634	5.574719463621	0.163856155337532	0.685630780164027	1
TRINITY_DN5767_c0_g1	TRINITY_DN5767_c0_g1_i1	ASM_MOUSE	Sphingomyelin phosphodiesterase	GO:0005768:endosome	GO:0016798:hydrolase activity, acting on glycosyl bonds	GO:0046513:ceramide biosynthetic process	0.584222304029778	0.534280243099899	0.489085371751011	0.484335583045781	1
TRINITY_DN5767_c0_g1	TRINITY_DN5767_c0_g1_i2	ASM_MOUSE	Sphingomyelin phosphodiesterase	GO:0005768:endosome	GO:0016798:hydrolase activity, acting on glycosyl bonds	GO:0046513:ceramide biosynthetic process	-2.81209448126956	-0.369749114708562	0.676409979256722	0.410825682740998	1
TRINITY_DN5767_c0_g1	TRINITY_DN5767_c0_g1_i4	ASM_MOUSE	Sphingomyelin phosphodiesterase	GO:0005768:endosome	GO:0016798:hydrolase activity, acting on glycosyl bonds	GO:0046513:ceramide biosynthetic process	-1.84507180462464	0.281143548949815	1.55022453476356	0.213102296526128	1
TRINITY_DN5767_c0_g1	TRINITY_DN5767_c0_g1_i5	ASM_MOUSE	Sphingomyelin phosphodiesterase	GO:0005768:endosome	GO:0016798:hydrolase activity, acting on glycosyl bonds	GO:0046513:ceramide biosynthetic process	0.0327258549402647	0.406158772401927	0.000708033444656753	0.978771676317607	1
TRINITY_DN1129_c0_g1	TRINITY_DN1129_c0_g1_i1	.		.			0.141092914461585	0.77662528366226	0.0384305684274816	0.844581080131175	1
TRINITY_DN6268_c3_g4	TRINITY_DN6268_c3_g4_i1	.		.			0.590264339468185	2.34068577654499	0.812189818182542	0.367473621306308	1
TRINITY_DN6441_c0_g1	TRINITY_DN6441_c0_g1_i1	AMPM_MANSE	Membrane alanyl aminopeptidase	GO:0031225:anchored component of membrane	GO:0004177:aminopeptidase activity		1.8862563070119	2.38778040252325	2.30535376315947	0.128928923934841	1
TRINITY_DN6441_c0_g1	TRINITY_DN6441_c0_g1_i10	AMPM_MANSE	Membrane alanyl aminopeptidase	GO:0031225:anchored component of membrane	GO:0004177:aminopeptidase activity		0.530712020591295	4.2920162053213	1.36940038060737	0.241914933317957	1
TRINITY_DN6441_c0_g1	TRINITY_DN6441_c0_g1_i2	AMPM_MANSE	Membrane alanyl aminopeptidase	GO:0031225:anchored component of membrane	GO:0004177:aminopeptidase activity		-0.0232610094886252	0.197219551136762	0.00585847004276374	0.938988980293912	1
TRINITY_DN6441_c0_g1	TRINITY_DN6441_c0_g1_i3	AMPM_MANSE	Membrane alanyl aminopeptidase	GO:0031225:anchored component of membrane	GO:0004177:aminopeptidase activity		-0.819527243292935	2.32728416484617	0.241482891810485	0.623137137751782	1
TRINITY_DN6441_c0_g1	TRINITY_DN6441_c0_g1_i7	AMPM_MANSE	Membrane alanyl aminopeptidase	GO:0031225:anchored component of membrane	GO:0004177:aminopeptidase activity		0.35920424798667	10.6854428482627	0.605199486730091	0.43660103488296	1
TRINITY_DN6441_c0_g1	TRINITY_DN6441_c0_g1_i8	AMPM_MANSE	Membrane alanyl aminopeptidase	GO:0031225:anchored component of membrane	GO:0004177:aminopeptidase activity		0.765161608177616	1.93820488148858	1.28417727392938	0.257123784298241	1
TRINITY_DN6441_c0_g1	TRINITY_DN6441_c0_g1_i9	AMPM_MANSE	Membrane alanyl aminopeptidase	GO:0031225:anchored component of membrane	GO:0004177:aminopeptidase activity		0.484258287688643	7.75285194618086	0.925829303522311	0.33594902817316	1
TRINITY_DN1779_c0_g1	TRINITY_DN1779_c0_g1_i1	TM7S3_HUMAN	Transmembrane 7 superfamily member 3	GO:0070062:extracellular exosome			-0.244380010887776	2.42030975652849	0.200184119750658	0.65457227089821	1
TRINITY_DN6035_c3_g9	TRINITY_DN6035_c3_g9_i1	WRIP1_RAT	ATPase WRNIP1	GO:0016020:membrane	GO:0005524:ATP binding	GO:0006260:DNA replication	-5.03334000892974	-0.689870226606478	6.97231857647888	0.00827801692234933	0.561652363850733
TRINITY_DN6035_c3_g9	TRINITY_DN6035_c3_g9_i3	WRIP1_RAT	ATPase WRNIP1	GO:0016020:membrane	GO:0005524:ATP binding	GO:0006260:DNA replication	-0.576766063423058	3.09698911189294	1.33382116715807	0.248126564217386	1
TRINITY_DN6029_c5_g2	TRINITY_DN6029_c5_g2_i2	.		.			0.0385696421319897	3.75864228828187	0.0081149779466001	0.92822112133918	1
TRINITY_DN6451_c3_g3	TRINITY_DN6451_c3_g3_i1	.		.			0.102111023487922	5.15742913366464	0.0780086375949791	0.780014403532968	1
TRINITY_DN6337_c5_g1	TRINITY_DN6337_c5_g1_i1	DL_DROME		GO:0005912:adherens junction	GO:0005509:calcium ion binding	GO:0007015:actin filament organization	-0.216332985338253	2.1942542013281	0.106419956974715	0.74425736722455	1
TRINITY_DN4894_c0_g1	TRINITY_DN4894_c0_g1_i1	.		.			-0.337269148966691	2.72220906132673	0.453569482401474	0.500644720173824	1
TRINITY_DN6291_c10_g1	TRINITY_DN6291_c10_g1_i1	CALRL_DANRE	Calcitonin gene-related peptide type 1 receptor	GO:0016021:integral component of membrane	GO:0004948:calcitonin receptor activity	GO:0001525:angiogenesis	0.182108830933853	2.66979114542918	0.106386482610244	0.744296185823536	1
TRINITY_DN6291_c10_g1	TRINITY_DN6291_c10_g1_i2	CALRL_DANRE	Calcitonin gene-related peptide type 1 receptor	GO:0016021:integral component of membrane	GO:0004948:calcitonin receptor activity	GO:0001525:angiogenesis	0.235955724336176	0.481503977367373	0.058788921112785	0.808420441137231	1
TRINITY_DN6291_c10_g1	TRINITY_DN6291_c10_g1_i5	CALRL_DANRE	Calcitonin gene-related peptide type 1 receptor	GO:0016021:integral component of membrane	GO:0004948:calcitonin receptor activity	GO:0001525:angiogenesis	-0.951404833481545	-0.672111389467399	0.000270715021994494	0.986872662693581	1
TRINITY_DN13614_c0_g1	TRINITY_DN13614_c0_g1_i1	FCN2_MOUSE	Ficolin-2	GO:0005581:collagen trimer	GO:0030246:carbohydrate binding	GO:0002752:cell surface pattern recognition receptor signaling pathway	-0.00906128199883797	0.40609423577267	0.000150689149881478	0.990205773443323	1
TRINITY_DN3283_c0_g1	TRINITY_DN3283_c0_g1_i1	GNL3_DROME	Guanine nucleotide-binding protein-like 3 homolog	GO:0001652:granular component	GO:0016887:ATPase activity	GO:0009267:cellular response to starvation	0.0393174425186839	-0.0613575304054184	1.77083306084936e-11	0.999996642400649	1
TRINITY_DN3283_c0_g1	TRINITY_DN3283_c0_g1_i2	GNL3_DROME	Guanine nucleotide-binding protein-like 3 homolog	GO:0001652:granular component	GO:0016887:ATPase activity	GO:0009267:cellular response to starvation	-0.113810473146363	4.78729716710195	0.0908904168171423	0.763048212379037	1
TRINITY_DN2333_c0_g1	TRINITY_DN2333_c0_g1_i1	NCKX5_HUMAN	Sodium/potassium/calcium exchanger 5	GO:0005737:cytoplasm	GO:0005262:calcium channel activity	GO:0097186:amelogenesis	-0.968899844970634	2.01596091228228	0.334376844614837	0.563093138521722	1
TRINITY_DN3975_c0_g2	TRINITY_DN3975_c0_g2_i1	ACOD_HUMAN	Acyl-CoA desaturase	GO:0005783:endoplasmic reticulum	GO:0005506:iron ion binding	GO:0044255:cellular lipid metabolic process	0.0650027159281775	0.653617397849303	0.00812808436303025	0.928163336815379	1
TRINITY_DN6080_c3_g1	TRINITY_DN6080_c3_g1_i1	DNM1L_HUMAN	Dynamin-1-like protein	GO:0005885:Arp2/3 protein complex	GO:0005200:structural constituent of cytoskeleton	GO:0034314:Arp2/3 complex-mediated actin nucleation	0.162922158114923	0.58350312866125	0.0252285352421593	0.87379892734987	1
TRINITY_DN6194_c4_g6	TRINITY_DN6194_c4_g6_i1	UBR3_MOUSE	E3 ubiquitin-protein ligase UBR3	.			0.257800983157113	3.63806628006704	0.439319756178839	0.507450962919841	1
TRINITY_DN6141_c3_g1	TRINITY_DN6141_c3_g1_i5	S16C6_BOVIN	Short-chain dehydrogenase/reductase family 16C member 6	.	GO:0016491:oxidoreductase activity		2.8279374511475	0.189225865605275	2.78247730128425	0.0953006550995406	1
TRINITY_DN222_c0_g1	TRINITY_DN222_c0_g1_i1	LIPR2_CAVPO	Pancreatic lipase-related protein 2 {ECO:0000250|UniProtKB:P54317}	GO:0005615:extracellular space	GO:0047372:acylglycerol lipase activity	GO:0019376:galactolipid catabolic process	0.597882180985061	5.55373479784106	0.444283661455305	0.505062127867932	1
TRINITY_DN1053_c0_g1	TRINITY_DN1053_c0_g1_i1	.		.			-0.24748613334114	0.906539511240633	0.0245535404125494	0.875484681114506	1
TRINITY_DN11275_c0_g1	TRINITY_DN11275_c0_g1_i1	EST6_APIME	Venom carboxylesterase-6	GO:0005576:extracellular region	GO:0052689:carboxylic ester hydrolase activity		0.265370146195135	1.683854342239	0.219167608010009	0.639674892477821	1
TRINITY_DN1583_c0_g1	TRINITY_DN1583_c0_g1_i1	.		.			0.287044454898943	4.4616968627589	0.665884262443493	0.41449023119949	1
TRINITY_DN6359_c3_g9	TRINITY_DN6359_c3_g9_i1	B3GT4_HUMAN	Beta-1,3-galactosyltransferase 4	GO:0000139:Golgi membrane	GO:0008378:galactosyltransferase activity	GO:0006486:protein glycosylation	-0.32645778042326	0.719686538588428	0.222866972050798	0.636864058844409	1
TRINITY_DN6373_c3_g1	TRINITY_DN6373_c3_g1_i1	.		.			0.362429558302708	3.94015644616502	0.485893500568694	0.485764860845312	1
TRINITY_DN6373_c3_g1	TRINITY_DN6373_c3_g1_i3	.		.			0.0488317909989556	9.09950658214149	0.01136862096188	0.91508748775578	1
TRINITY_DN6100_c1_g2	TRINITY_DN6100_c1_g2_i1	.		GO:0016021:integral component of membrane			0.798255942693978	3.18503881810732	0.164450729560772	0.685091460968975	1
TRINITY_DN6100_c1_g2	TRINITY_DN6100_c1_g2_i2	.		GO:0016021:integral component of membrane			0.127670412331491	4.80893460888303	0.111297617552448	0.73867162552856	1
TRINITY_DN1020_c0_g1	TRINITY_DN1020_c0_g1_i1	CNPY4_HUMAN	Protein canopy homolog 4	GO:0005576:extracellular region			-0.0817970147011922	3.28904410392761	0.0337892461643599	0.854155831389372	1
TRINITY_DN6020_c0_g1	TRINITY_DN6020_c0_g1_i1	PPBT_BOVIN	Alkaline phosphatase, tissue-nonspecific isozyme	GO:0031225:anchored component of membrane	GO:0004035:alkaline phosphatase activity	GO:0031214:biomineral tissue development	0.18543030859842	8.11153395840874	0.17069669461659	0.679493373990215	1
TRINITY_DN6020_c0_g1	TRINITY_DN6020_c0_g1_i3	PPBT_BOVIN	Alkaline phosphatase, tissue-nonspecific isozyme	GO:0031225:anchored component of membrane	GO:0004035:alkaline phosphatase activity		-0.161026465976003	1.26285675568323	0.0658304739975817	0.797507262279787	1
TRINITY_DN6447_c0_g1	TRINITY_DN6447_c0_g1_i5	MA2B1_CAVPO	Lysosomal alpha-mannosidase	GO:0005764:lysosome	GO:0004559:alpha-mannosidase activity	GO:0006013:mannose metabolic process	-0.313617549362622	6.94394510618774	0.0432859160787622	0.835187837462696	1
TRINITY_DN6078_c0_g4	TRINITY_DN6078_c0_g4_i1	DFP1_ANTMY	Putative defense protein 1	GO:0005576:extracellular region		GO:0042742:defense response to bacterium	-0.200973305551782	6.44132466523736	0.227132280974118	0.633658399999539	1
TRINITY_DN7659_c0_g1	TRINITY_DN7659_c0_g1_i1	CTNS_DROME	Cystinosin homolog	GO:0016021:integral component of membrane	GO:0015171:amino acid transmembrane transporter activity	GO:0003333:amino acid transmembrane transport	0.126823975284245	2.8680705046602	0.0659694871274219	0.797298230023565	1
TRINITY_DN3963_c0_g1	TRINITY_DN3963_c0_g1_i1	.		.			-0.840730573452749	2.21366952119536	2.03828592624361	0.153382397590091	1
TRINITY_DN5828_c0_g1	TRINITY_DN5828_c0_g1_i1	IDGF4_GLOMM	Chitinase-like protein Idgf4	GO:0005576:extracellular region	GO:0004568:chitinase activity	GO:0005975:carbohydrate metabolic process	-0.688906756052383	3.77826140123397	1.44372729569001	0.229537134074308	1
TRINITY_DN5828_c0_g1	TRINITY_DN5828_c0_g1_i2	IDGF4_GLOMM	Chitinase-like protein Idgf4	GO:0005576:extracellular region	GO:0004568:chitinase activity	GO:0005975:carbohydrate metabolic process	0.523970698772085	2.13246824352988	0.775332800033245	0.378572347060211	1
TRINITY_DN988_c0_g1	TRINITY_DN988_c0_g1_i1	.		.			-1.01435001670984	2.98117210565191	0.582452241230968	0.445352722768257	1
TRINITY_DN6099_c0_g1	TRINITY_DN6099_c0_g1_i1	HEXC_BOMMO	Chitooligosaccharidolytic beta-N-acetylglucosaminidase	.	GO:0004563:beta-N-acetylhexosaminidase activity	GO:0006032:chitin catabolic process	0.844194680628529	4.60520094491291	3.6523809819052	0.0559891168918137	1
TRINITY_DN6099_c0_g1	TRINITY_DN6099_c0_g1_i2	HEXC_BOMMO	Chitooligosaccharidolytic beta-N-acetylglucosaminidase	.	GO:0004563:beta-N-acetylhexosaminidase activity	GO:0006032:chitin catabolic process	0.683788535952026	4.75337323854144	2.71017572938767	0.0997100071263573	1
TRINITY_DN5398_c0_g1	TRINITY_DN5398_c0_g1_i4	LACH_SCHAM	Lachesin	GO:0031225:anchored component of membrane	GO:0004714:transmembrane receptor protein tyrosine kinase activity	GO:0007155:cell adhesion	0.644532938639498	0.981957910132128	0.0745194485697187	0.784866663243031	1
TRINITY_DN876_c0_g1	TRINITY_DN876_c0_g1_i1	K1161_MOUSE	Uncharacterized family 31 glucosidase KIAA1161	GO:0016021:integral component of membrane	GO:0004553:hydrolase activity, hydrolyzing O-glycosyl compounds	GO:0005975:carbohydrate metabolic process	0.135161500765285	8.05136954873708	0.106421259328137	0.744255857084896	1
TRINITY_DN876_c0_g1	TRINITY_DN876_c0_g1_i2	K1161_MOUSE	Uncharacterized family 31 glucosidase KIAA1161	GO:0016021:integral component of membrane	GO:0004553:hydrolase activity, hydrolyzing O-glycosyl compounds	GO:0005975:carbohydrate metabolic process	0.710985548572273	2.06204729593083	1.22550162868122	0.268283651204242	1
TRINITY_DN3561_c0_g1	TRINITY_DN3561_c0_g1_i1	CCD47_HUMAN	Coiled-coil domain-containing protein 47	GO:0005783:endoplasmic reticulum	GO:0005509:calcium ion binding	GO:0055074:calcium ion homeostasis	-0.109330722930447	5.02427454774525	0.0807955885981568	0.776222135184149	1
TRINITY_DN3433_c0_g1	TRINITY_DN3433_c0_g1_i1	APY_TABYA	Apyrase {ECO:0000303|PubMed:21848516}	GO:0005576:extracellular region	GO:0005524:ATP binding	GO:0009166:nucleotide catabolic process	-0.371679032653812	6.07248697746248	0.441716214570853	0.506295272755559	1
TRINITY_DN2837_c0_g1	TRINITY_DN2837_c0_g1_i1	.		.			1.58202148981057	0.165882669410874	1.44839319812072	0.228785952531669	1
TRINITY_DN2246_c0_g1	TRINITY_DN2246_c0_g1_i1	PCE_TACTR	Proclotting enzyme	GO:0005576:extracellular region	GO:0004252:serine-type endopeptidase activity	GO:0042381:hemolymph coagulation	-0.152938194281927	1.27176588438766	0.040730928143923	0.840058189784945	1
TRINITY_DN5851_c0_g1	TRINITY_DN5851_c0_g1_i1	MTH2_DROYA	G-protein coupled receptor Mth2	GO:0016021:integral component of membrane	GO:0004930:G-protein coupled receptor activity	GO:0007166:cell surface receptor signaling pathway	1.97337193146838	0.207690719492364	0.789465770256817	0.374261713724077	1
TRINITY_DN5851_c0_g1	TRINITY_DN5851_c0_g1_i3	MTH2_DROYA	G-protein coupled receptor Mth2	GO:0016021:integral component of membrane	GO:0004930:G-protein coupled receptor activity	GO:0007166:cell surface receptor signaling pathway	-0.0348733832880324	4.39148985883668	0.00413908927677831	0.948702884626669	1
TRINITY_DN5851_c0_g1	TRINITY_DN5851_c0_g1_i5	MTH2_DROYA	G-protein coupled receptor Mth2	GO:0016021:integral component of membrane	GO:0004930:G-protein coupled receptor activity	GO:0007166:cell surface receptor signaling pathway	0.510022991127452	-0.466009926264799	2.50837112547586e-06	0.998736323886541	1
TRINITY_DN5851_c0_g1	TRINITY_DN5851_c0_g1_i6	MTH2_DROYA	G-protein coupled receptor Mth2	GO:0016021:integral component of membrane	GO:0004930:G-protein coupled receptor activity	GO:0007166:cell surface receptor signaling pathway	-0.198241378006301	1.16033571529655	0.0359555634718101	0.849607287684992	1
TRINITY_DN4563_c0_g1	TRINITY_DN4563_c0_g1_i1	.		.			0.799524017732309	2.2583503453075	1.77578582458245	0.182667655526418	1
TRINITY_DN6219_c1_g3	TRINITY_DN6219_c1_g3_i3	MLECB_XENLA	Malectin-B	GO:0005783:endoplasmic reticulum	GO:0030246:carbohydrate binding	GO:0005975:carbohydrate metabolic process	0.00384591957839343	3.12320330236354	6.74816420198621e-05	0.993445674614695	1
TRINITY_DN6219_c1_g3	TRINITY_DN6219_c1_g3_i5	MLECB_XENLA	Malectin-B	GO:0005783:endoplasmic reticulum	GO:0030246:carbohydrate binding	GO:0005975:carbohydrate metabolic process	-0.0154193698701501	0.573137281358043	1.17958183265543e-05	0.997259667602039	1
TRINITY_DN412_c0_g1	TRINITY_DN412_c0_g1_i1	DNJC1_HUMAN	DnaJ homolog subfamily C member 1	GO:0005829:cytosol	GO:0001671:ATPase activator activity	GO:0045861:negative regulation of proteolysis	-0.0301101511503629	4.06965231042757	0.00569455408256125	0.939846916672044	1
TRINITY_DN6217_c4_g7	TRINITY_DN6217_c4_g7_i1	TRF_BLADI	Transferrin	GO:0005615:extracellular space	GO:0046872:metal ion binding	GO:0006811:ion transport	0.224950105883336	1.23787393638694	0.0162380769864914	0.898601091512662	1
TRINITY_DN6217_c4_g7	TRINITY_DN6217_c4_g7_i2	TRF_BLADI	Transferrin	GO:0005615:extracellular space	GO:0046872:metal ion binding	GO:0006811:ion transport	0.29728036781486	9.06569520445696	0.461953912653045	0.496712222560691	1
TRINITY_DN6523_c3_g4	TRINITY_DN6523_c3_g4_i1	.		.			-0.0587194108175355	4.90648370669404	0.0171135599425627	0.895918645991674	1
TRINITY_DN6523_c3_g4	TRINITY_DN6523_c3_g4_i3	.		.			2.67499957607188	0.241362370327991	0.657615210904895	0.417403128076316	1
TRINITY_DN1510_c0_g1	TRINITY_DN1510_c0_g1_i1	BL1S4_DROME	Biogenesis of lysosome-related organelles complex 1 subunit 4	GO:0031083:BLOC-1 complex		GO:0008057:eye pigment granule organization	-0.202029756637611	2.15478797541802	0.12046767192925	0.728527814167285	1
TRINITY_DN6444_c1_g2	TRINITY_DN6444_c1_g2_i1	SP24D_ANOGA	Serine protease SP24D	.	GO:0004252:serine-type endopeptidase activity		-0.281342470058153	10.409559508334	0.0381482698662552	0.845145712350787	1
TRINITY_DN6772_c0_g1	TRINITY_DN6772_c0_g1_i1	.		.			0.567714988371851	0.183797143407447	0.386503049954916	0.53414329851056	1
TRINITY_DN5901_c0_g3	TRINITY_DN5901_c0_g3_i1	OBP72_ANOGA	General odorant-binding protein 72	GO:0005576:extracellular region	GO:0005549:odorant binding	GO:0050896:response to stimulus	-0.803694717646359	0.802992404162361	0.683279397048945	0.408459757753869	1
TRINITY_DN1037_c0_g1	TRINITY_DN1037_c0_g1_i1	Y1571_ARATH	Probable leucine-rich repeat receptor-like protein kinase At1g35710	GO:0016021:integral component of membrane	GO:0005524:ATP binding		0.0610447691196187	1.09070864976988	0.00877788365503018	0.925355127782456	1
TRINITY_DN3337_c0_g1	TRINITY_DN3337_c0_g1_i1	YIF1B_DANRE	Protein YIF1B	GO:0016021:integral component of membrane			0.0491263436991208	2.59622559633138	0.0045888815498305	0.945991584940636	1
TRINITY_DN3337_c0_g1	TRINITY_DN3337_c0_g1_i2	YIF1B_DANRE	Protein YIF1B	GO:0016021:integral component of membrane			-0.151410578154116	3.66249499911889	0.131277539826941	0.717111102100818	1
TRINITY_DN6341_c2_g5	TRINITY_DN6341_c2_g5_i1	.		.			-0.046733969328306	1.37444901213929	0.00462477291655561	0.945781110402136	1
TRINITY_DN69_c0_g1	TRINITY_DN69_c0_g1_i1	EOGT_DROME	EGF domain-specific O-linked N-acetylglucosamine transferase	GO:0005788:endoplasmic reticulum lumen	GO:0016262:protein N-acetylglucosaminyltransferase activity	GO:0008363:larval chitin-based cuticle development	-0.330456405001793	2.60385270974963	0.418388690142993	0.517742153474625	1
TRINITY_DN5188_c0_g1	TRINITY_DN5188_c0_g1_i1	HCLS1_MOUSE	Hematopoietic lineage cell-specific protein	GO:0072546:ER membrane protein complex			-0.0404219259260702	3.87599281191487	0.00037951281126869	0.984457323328427	1
TRINITY_DN5188_c0_g1	TRINITY_DN5188_c0_g1_i3	SRC8_CHICK	Src substrate protein p85	GO:0072546:ER membrane protein complex			1.34696210543938	0.0599684529161826	0.352847282508386	0.552505761022061	1
TRINITY_DN5188_c0_g1	TRINITY_DN5188_c0_g1_i4	SRC8_CHICK	Src substrate protein p85	GO:0072546:ER membrane protein complex			0.740551556960429	5.22903481480726	2.25348576718527	0.133313802226858	1
TRINITY_DN6177_c2_g1	TRINITY_DN6177_c2_g1_i3	TPPJ_ARATH	Probable trehalose-phosphate phosphatase J	GO:0005730:nucleolus	GO:0004805:trehalose-phosphatase activity	GO:0046686:response to cadmium ion	-0.346930136247212	5.01292478674961	0.426883632399127	0.513522077703985	1
TRINITY_DN4151_c0_g1	TRINITY_DN4151_c0_g1_i2	RIHA_SALAR	Pyrimidine-specific ribonucleoside hydrolase RihA {ECO:0000255|HAMAP-Rule:MF_01431}	GO:0005737:cytoplasm	GO:0070635:nicotinamide riboside hydrolase activity	GO:0034356:NAD biosynthesis via nicotinamide riboside salvage pathway	0.190485376534237	3.31840344978769	0.241655101974495	0.623013260313676	1
TRINITY_DN566_c0_g1	TRINITY_DN566_c0_g1_i1	ASM_MOUSE	Sphingomyelin phosphodiesterase	GO:0005768:endosome	GO:0016798:hydrolase activity, acting on glycosyl bonds	GO:0046513:ceramide biosynthetic process	-0.924372673362746	0.992879959013469	0.559330863400148	0.454529973548986	1
TRINITY_DN4555_c0_g1	TRINITY_DN4555_c0_g1_i1	SNPF_ANOGA	Short neuropeptide F	GO:0005576:extracellular region	GO:0005184:neuropeptide hormone activity	GO:0007218:neuropeptide signaling pathway	0.164517706234733	2.16261979587848	0.0868818858488767	0.768179261719429	1
TRINITY_DN6250_c8_g2	TRINITY_DN6250_c8_g2_i2	LIP1_DROME	Lipase 1	GO:0005576:extracellular region	GO:0016788:hydrolase activity, acting on ester bonds	GO:0007586:digestion	0.581435319377783	6.91234368777261	1.28387528869723	0.257179732489678	1
TRINITY_DN6250_c8_g2	TRINITY_DN6250_c8_g2_i4	LIP1_DROME	Lipase 1	GO:0005576:extracellular region	GO:0016788:hydrolase activity, acting on ester bonds	GO:0007586:digestion	-0.120112344166166	5.41049997466995	0.0820467893920078	0.774542591297433	1
TRINITY_DN6137_c1_g2	TRINITY_DN6137_c1_g2_i1	DECA_DROME	Protein decapentaplegic	GO:0005576:extracellular region		GO:0030154:cell differentiation	1.71019036249517	0.419825138443263	2.95416470043745	0.0856565575771853	1
TRINITY_DN4887_c0_g1	TRINITY_DN4887_c0_g1_i1	.		.			-0.426557696649243	2.23398361352488	0.786839634852842	0.375057464502531	1
TRINITY_DN4951_c0_g1	TRINITY_DN4951_c0_g1_i1	P27K_GALME	27 kDa hemolymph protein	GO:0005576:extracellular region			0.235540948712731	5.87458699519594	0.379034031252294	0.538120660334623	1
TRINITY_DN3349_c0_g1	TRINITY_DN3349_c0_g1_i2	EAST_DROME	Serine protease easter	GO:0005576:extracellular region	GO:0008233:peptidase activity	GO:0009950:dorsal/ventral axis specification	0.487939189149166	2.29952037989597	0.783573873839972	0.376050345909745	1
TRINITY_DN5732_c0_g1	TRINITY_DN5732_c0_g1_i1	.		.			0.753651809787584	2.3665902456437	1.16157128446527	0.281139908096582	1
TRINITY_DN5810_c0_g1	TRINITY_DN5810_c0_g1_i1	CONT_DROME	Contactin	GO:0031225:anchored component of membrane		GO:0008366:axon ensheathment	-0.558997240105804	2.15654565394353	0.61896016030314	0.431433959500786	1
TRINITY_DN5810_c0_g1	TRINITY_DN5810_c0_g1_i2	CONT_DROME	Contactin	GO:0031225:anchored component of membrane		GO:0008366:axon ensheathment	1.33408317243053	0.665266120107675	1.83365507126152	0.17569643606832	1
TRINITY_DN5921_c1_g1	TRINITY_DN5921_c1_g1_i4	.		.			0.0233659657671273	2.76910501734591	0.00160330384462037	0.968060218568233	1
TRINITY_DN5627_c0_g1	TRINITY_DN5627_c0_g1_i1	TXD15_MOUSE	Thioredoxin domain-containing protein 15	GO:0005623:cell		GO:0045454:cell redox homeostasis	-0.619017073637412	2.74415084640684	1.78709611998371	0.181280372480173	1
TRINITY_DN5119_c0_g1	TRINITY_DN5119_c0_g1_i1	MSTAB_DROME	Protein msta, isoform B	GO:0030137:COPI-coated vesicle		GO:0060038:cardiac muscle cell proliferation	-0.525168039595183	1.46697105844891	0.565469270995681	0.452064945433949	1
TRINITY_DN5144_c0_g2	TRINITY_DN5144_c0_g2_i1	.		.			0.215564923331482	-0.227083426643628	0.0843307480537625	0.77151210330851	1
TRINITY_DN6397_c6_g1	TRINITY_DN6397_c6_g1_i2	.		.			-2.22874728026784	-0.434095324633755	1.53429101842837	0.215469580057668	1
TRINITY_DN6377_c0_g3	TRINITY_DN6377_c0_g3_i3	REEP2_MOUSE	Receptor expression-enhancing protein 2	GO:0005881:cytoplasmic microtubule		GO:0071786:endoplasmic reticulum tubular network organization	-1.33642848223704	0.777086334841176	0.481949388158256	0.487540648254624	1
TRINITY_DN6301_c3_g5	TRINITY_DN6301_c3_g5_i1	PP1RA_XENLA	Serine/threonine-protein phosphatase 1 regulatory subunit 10	GO:0005634:nucleus	GO:0003677:DNA binding	GO:0006351:transcription, DNA-templated	6.39551234541468	1.14116388500656	3.24550967158546	0.0716194124476093	1
TRINITY_DN6301_c3_g5	TRINITY_DN6301_c3_g5_i2	PP1RA_XENLA	Serine/threonine-protein phosphatase 1 regulatory subunit 10	GO:0005634:nucleus	GO:0003677:DNA binding	GO:0006351:transcription, DNA-templated	-0.784206743395494	2.19931296784485	0.328671547350067	0.566442378131582	1
TRINITY_DN6301_c3_g5	TRINITY_DN6301_c3_g5_i3	PP1RA_XENLA	Serine/threonine-protein phosphatase 1 regulatory subunit 10	GO:0005634:nucleus	GO:0003677:DNA binding	GO:0006351:transcription, DNA-templated	5.52378610465678	0.545991690580404	3.27875072764806	0.0701823318249827	1
TRINITY_DN6301_c3_g5	TRINITY_DN6301_c3_g5_i4	PP1RA_XENLA	Serine/threonine-protein phosphatase 1 regulatory subunit 10	GO:0005634:nucleus	GO:0003677:DNA binding	GO:0006351:transcription, DNA-templated	-1.03856703018456	2.26604971815421	0.605575373098667	0.436458640866388	1
TRINITY_DN11208_c0_g1	TRINITY_DN11208_c0_g1_i1	EAST_DROME	Serine protease easter	GO:0005576:extracellular region	GO:0008233:peptidase activity	GO:0009950:dorsal/ventral axis specification	0.214668689849065	0.648471313104024	0.070798276470198	0.790178017222305	1
TRINITY_DN6379_c5_g8	TRINITY_DN6379_c5_g8_i1	SMG1_DROME	Serine/threonine-protein kinase Smg1	GO:0005737:cytoplasm	GO:0005524:ATP binding	GO:0006281:DNA repair	0.016181384669476	0.154739740210982	0.000498803964519564	0.982181591699921	1
TRINITY_DN976_c0_g1	TRINITY_DN976_c0_g1_i1	RT14_MOUSE	28S ribosomal protein S14, mitochondrial	GO:0005763:mitochondrial small ribosomal subunit	GO:0044822:poly(A) RNA binding	GO:0006412:translation	-0.291302570323456	2.69132561197524	0.29423523636656	0.587519186860822	1
TRINITY_DN6107_c2_g4	TRINITY_DN6107_c2_g4_i3	PE1_ANOGA	Peritrophin-1	GO:0005576:extracellular region	GO:0008061:chitin binding	GO:0006030:chitin metabolic process	-0.00796854613634088	9.53504363223288	0.000168798823224847	0.989633967864028	1
TRINITY_DN6159_c2_g2	TRINITY_DN6159_c2_g2_i1	TMEDE_DROWI	Transmembrane emp24 domain-containing protein eca {ECO:0000250|UniProtKB:Q8SXY6}	GO:0005789:endoplasmic reticulum membrane		GO:0009953:dorsal/ventral pattern formation	0.186981133303822	4.80100263850793	0.215939044503379	0.642151737883458	1
TRINITY_DN6159_c2_g2	TRINITY_DN6159_c2_g2_i3	TMEDE_DROWI	Transmembrane emp24 domain-containing protein eca {ECO:0000250|UniProtKB:Q8SXY6}	GO:0005789:endoplasmic reticulum membrane		GO:0009953:dorsal/ventral pattern formation	-0.182917003969219	4.08206951209026	0.190452020445186	0.662540670857735	1
TRINITY_DN6368_c2_g1	TRINITY_DN6368_c2_g1_i1	LYSC1_ANOGA	Lysozyme c-1	.	GO:0003796:lysozyme activity	GO:0019835:cytolysis	-0.0910990529284158	0.506980841982127	0.0138395018778574	0.906351790520845	1
TRINITY_DN6112_c1_g1	TRINITY_DN6112_c1_g1_i2	.		.			0.720866028157004	1.0777915024908	0.275987608662955	0.599343221685751	1
TRINITY_DN2134_c0_g1	TRINITY_DN2134_c0_g1_i1	.		.			0.522021760378662	4.27132904685422	1.5779188551114	0.209060720455475	1
TRINITY_DN6279_c3_g3	TRINITY_DN6279_c3_g3_i2	NUCB1_RAT	Nucleobindin-1	GO:0005737:cytoplasm	GO:0005509:calcium ion binding	GO:1901142:insulin metabolic process	6.33902609179287	1.48593181271773	5.18940279165883	0.0227250241809632	0.889335326042382
TRINITY_DN6279_c3_g3	TRINITY_DN6279_c3_g3_i4	NUCB1_RAT	Nucleobindin-1	GO:0005793:endoplasmic reticulum-Golgi intermediate compartment	GO:0005509:calcium ion binding		0.15693376577397	3.34154250123782	0.135691287900706	0.7126025945235	1
TRINITY_DN5319_c0_g1	TRINITY_DN5319_c0_g1_i2	EAST_DROME	Serine protease easter	GO:0005576:extracellular region	GO:0008233:peptidase activity	GO:0009950:dorsal/ventral axis specification	-0.0926345478871108	1.21316378176728	0.00856860533165804	0.926247750828694	1
TRINITY_DN6558_c4_g1	TRINITY_DN6558_c4_g1_i12	EAST_DROME	Serine protease easter	GO:0005576:extracellular region	GO:0008233:peptidase activity	GO:0009950:dorsal/ventral axis specification	1.90724490305256	1.62922799374671	3.49616331952255	0.0615111773677248	1
TRINITY_DN15787_c0_g1	TRINITY_DN15787_c0_g1_i1	NPC2_DROME	Protein NPC2 homolog	GO:0005615:extracellular space	GO:0030882:lipid antigen binding	GO:0045456:ecdysteroid biosynthetic process	0.685520966627054	2.23152441441074	0.223935476848558	0.636057505362916	1
TRINITY_DN7579_c0_g1	TRINITY_DN7579_c0_g1_i1	SPB9_HUMAN	Serpin B9	GO:0005737:cytoplasm	GO:0043027:cysteine-type endopeptidase inhibitor activity involved in apoptotic process	GO:0006915:apoptotic process	0.193951187190679	0.307922138600219	0.0170806571724151	0.89601817934953	1
TRINITY_DN6153_c2_g2	TRINITY_DN6153_c2_g2_i2	PPB_BOMMO	Membrane-bound alkaline phosphatase	GO:0031225:anchored component of membrane	GO:0004035:alkaline phosphatase activity		0.119287586183775	7.86211735752157	0.0660818821945099	0.797129394586714	1
TRINITY_DN6346_c5_g9	TRINITY_DN6346_c5_g9_i1	VSP_BOMIG	Venom serine protease Bi-VSP	GO:0005576:extracellular region	GO:0016504:peptidase activator activity		0.544664088738307	1.51057485177596	0.902813870483579	0.342028327931788	1
TRINITY_DN5697_c0_g1	TRINITY_DN5697_c0_g1_i3	AMY2_DROAN	Alpha-amylase 2	.	GO:0004556:alpha-amylase activity	GO:0005975:carbohydrate metabolic process	-0.506562538409169	0.38121544806173	0.39516364000864	0.529597584587881	1
TRINITY_DN6380_c2_g1	TRINITY_DN6380_c2_g1_i1	DOME_DROME	Cytokine receptor	GO:0016324:apical plasma membrane	GO:0046982:protein heterodimerization activity	GO:0007350:blastoderm segmentation	-0.0114492604931603	3.4684651667482	0.000747894295315077	0.978182446978003	1
TRINITY_DN6297_c2_g1	TRINITY_DN6297_c2_g1_i1	REG4_HUMAN	Regenerating islet-derived protein 4	GO:0005737:cytoplasm	GO:0008201:heparin binding		1.37222539127404	1.74517119294353	0.7609305939579	0.383037452486181	1
TRINITY_DN6297_c2_g1	TRINITY_DN6297_c2_g1_i3	REG4_HUMAN	Regenerating islet-derived protein 4	GO:0005737:cytoplasm	GO:0008201:heparin binding		2.39352666566371	1.99354374495103	1.90827243646582	0.167155285533451	1
TRINITY_DN6297_c2_g1	TRINITY_DN6297_c2_g1_i4	REG4_HUMAN	Regenerating islet-derived protein 4	GO:0005737:cytoplasm	GO:0008201:heparin binding		1.02421266619507	3.77905760109561	0.515245603675655	0.472876848872575	1
TRINITY_DN9805_c0_g1	TRINITY_DN9805_c0_g1_i1	.		.			-0.569202824776031	-0.327308681464806	0.384147199544515	0.535392039845256	1
TRINITY_DN6370_c2_g4	TRINITY_DN6370_c2_g4_i1	.		.			0.199977111193979	2.01121293560805	0.0314339600442874	0.859275696688285	1
TRINITY_DN6558_c4_g1	TRINITY_DN6558_c4_g1_i3	EAST_DROME	Serine protease easter	GO:0005576:extracellular region	GO:0008233:peptidase activity	GO:0009950:dorsal/ventral axis specification	0.511116771218333	3.39054006410646	1.73413884131791	0.187883191175901	1
TRINITY_DN436_c0_g1	TRINITY_DN436_c0_g1_i1	CHIT_MANSE	Endochitinase	GO:0005576:extracellular region	GO:0008061:chitin binding	GO:0006032:chitin catabolic process	-0.210486147342352	-0.0377742797426141	0.0678718453736835	0.794460950793727	1
TRINITY_DN6438_c2_g9	TRINITY_DN6438_c2_g9_i1	.		.			0.52860768321265	6.0881989691774	0.780056882766679	0.377123743581301	1
TRINITY_DN5563_c0_g1	TRINITY_DN5563_c0_g1_i1	IDGF4_GLOMM	Chitinase-like protein Idgf4	GO:0005576:extracellular region	GO:0004568:chitinase activity	GO:0005975:carbohydrate metabolic process	-0.0623257811436615	3.11761568757379	0.00829628679165895	0.927425881989218	1
TRINITY_DN4731_c0_g2	TRINITY_DN4731_c0_g2_i1	DFP_MANSE	Putative defense protein Hdd11-like	GO:0005576:extracellular region		GO:0042742:defense response to bacterium	-2.68019384547855	4.08451594944574	2.03370989777099	0.153844671142053	1
TRINITY_DN2489_c0_g1	TRINITY_DN2489_c0_g1_i1	CCCP_DROME	Circadian clock-controlled protein	GO:0005615:extracellular space		GO:0007623:circadian rhythm	-2.14770670424015	0.518489599635249	0.865491515294273	0.352206479122762	1
TRINITY_DN6330_c2_g2	TRINITY_DN6330_c2_g2_i1	.		.			-0.262234078762619	3.51038860359909	0.45109392977821	0.501815921857413	1
TRINITY_DN6329_c6_g1	TRINITY_DN6329_c6_g1_i1	NEC2_MOUSE		GO:0030425:dendrite	GO:0004175:endopeptidase activity	GO:0034230:enkephalin processing	0.065377885222754	1.48817087008312	0.00810357954994223	0.928271413678474	1
TRINITY_DN5221_c0_g1	TRINITY_DN5221_c0_g1_i2	.		.			0.358386735307331	7.65046673095248	0.566463256924305	0.451667756555644	1
TRINITY_DN5704_c0_g1	TRINITY_DN5704_c0_g1_i1	CBPA1_ANOGA	Zinc carboxypeptidase A 1	GO:0005615:extracellular space	GO:0004181:metallocarboxypeptidase activity	GO:0007586:digestion	-0.74617297419505	3.8209747976609	0.980551081532921	0.322062790876355	1
TRINITY_DN6606_c1_g1	TRINITY_DN6606_c1_g1_i1	.		.			0.234322734245616	3.93865477982483	0.318134162713861	0.572731108216606	1
TRINITY_DN6177_c3_g3	TRINITY_DN6177_c3_g3_i2	PDIA3_BOVIN	Protein disulfide-isomerase A3	GO:0009986:cell surface	GO:0003756:protein disulfide isomerase activity	GO:0045454:cell redox homeostasis	-1.2726191968597	3.98273430798273	4.37381886834871	0.0364951150516204	1
TRINITY_DN6230_c3_g8	TRINITY_DN6230_c3_g8_i1	SSP_BOMIG	Probable salivary secreted peptide	GO:0005576:extracellular region			-0.821991354331172	6.54914416596194	1.07769155970552	0.299214544366986	1
TRINITY_DN6697_c0_g1	TRINITY_DN6697_c0_g1_i1	SSRD_RAT	Translocon-associated protein subunit delta	GO:0005783:endoplasmic reticulum			-0.151111916011819	6.32541317054023	0.136052952581863	0.712236876100634	1
TRINITY_DN5249_c0_g1	TRINITY_DN5249_c0_g1_i3	.		.			-4.9701013500362	4.1446589935116	2.81854505259385	0.0931808323874615	1
TRINITY_DN5587_c0_g1	TRINITY_DN5587_c0_g1_i1	AMPN_PLUXY	Aminopeptidase N	GO:0031225:anchored component of membrane	GO:0004177:aminopeptidase activity		0.0405948095004329	8.00338592867413	0.00637789226457564	0.936347245802397	1
TRINITY_DN3926_c0_g1	TRINITY_DN3926_c0_g1_i1	.		GO:0016021:integral component of membrane		GO:0007409:axonogenesis	-0.0607650883014803	2.97539198318299	0.00619341116797489	0.937272654569144	1
TRINITY_DN6007_c1_g1	TRINITY_DN6007_c1_g1_i1	.		.			0.0289023376697186	3.97237873644627	0.0034137060429793	0.953408565093997	1
TRINITY_DN6550_c6_g2	TRINITY_DN6550_c6_g2_i7	ZG57_XENLA	Gastrula zinc finger protein XlCGF57.1	.			1.332336462896	3.42063049500133	0.345109680083814	0.556894562470244	1
TRINITY_DN6483_c0_g9	TRINITY_DN6483_c0_g9_i1	SPA34_BOVIN	Serpin A3-4	GO:0042583:chromaffin granule	GO:0004867:serine-type endopeptidase inhibitor activity	GO:0010951:negative regulation of endopeptidase activity	0.59680201645715	2.76712361308133	0.13514050896459	0.7131606117656	1
TRINITY_DN6483_c0_g9	TRINITY_DN6483_c0_g9_i3	SPA34_BOVIN	Serpin A3-4	GO:0042583:chromaffin granule	GO:0004867:serine-type endopeptidase inhibitor activity	GO:0010951:negative regulation of endopeptidase activity	-0.144299421260287	3.99675800924417	0.0836454812162635	0.77241663551278	1
TRINITY_DN5326_c0_g1	TRINITY_DN5326_c0_g1_i2	GP158_BOVIN	Probable G-protein coupled receptor 158	GO:0016021:integral component of membrane	GO:0004930:G-protein coupled receptor activity	GO:0007186:G-protein coupled receptor signaling pathway	-0.180491173922832	1.6729932740783	0.0758517083590977	0.78299981138942	1
TRINITY_DN5892_c0_g1	TRINITY_DN5892_c0_g1_i1	ACE_DROME	Angiotensin-converting enzyme	GO:0005615:extracellular space	GO:0004180:carboxypeptidase activity	GO:0007552:metamorphosis	-1.13896350846373	3.97432789531949	0.527024088381514	0.46786068856922	1
TRINITY_DN6087_c0_g3	TRINITY_DN6087_c0_g3_i2	ABCA3_MOUSE	ATP-binding cassette sub-family A member 3	.			0.280714846396473	7.59153158349854	0.605057924102052	0.436654680318689	1
TRINITY_DN11164_c0_g1	TRINITY_DN11164_c0_g1_i1	G12_ANOGA	Protein G12	.			-0.418770528193625	3.32436042181051	0.429389077084792	0.51228887113647	1
TRINITY_DN15136_c0_g1	TRINITY_DN15136_c0_g1_i1	PPB_BOMMO	Membrane-bound alkaline phosphatase	GO:0031225:anchored component of membrane	GO:0004035:alkaline phosphatase activity		-1.63015912332263	1.89979226325081	0.919998750958532	0.337475300223965	1
TRINITY_DN15158_c0_g1	TRINITY_DN15158_c0_g1_i1	CHIT_MANSE	Endochitinase	GO:0005576:extracellular region	GO:0008061:chitin binding	GO:0006032:chitin catabolic process	0.0541364999044636	-0.0913419003973435	0.00258299372018334	0.959466434709755	1
TRINITY_DN6000_c0_g1	TRINITY_DN6000_c0_g1_i2	.		.			-0.384200773752497	1.92967723773896	0.0794481079173188	0.778046715340611	1
TRINITY_DN6000_c0_g1	TRINITY_DN6000_c0_g1_i3	.		.			-0.160916350200712	0.699158804737906	0.0167338019747549	0.897073432036475	1
TRINITY_DN4827_c0_g1	TRINITY_DN4827_c0_g1_i2	PE48_CHRBE	Peritrophin-48	.			0.233158512620593	5.08826212004454	0.164909405785828	0.684676185695929	1
TRINITY_DN5221_c0_g1	TRINITY_DN5221_c0_g1_i3	.		.			0.245274012903961	1.05115993390003	0.0741361482195155	0.785407086400382	1
TRINITY_DN1165_c0_g1	TRINITY_DN1165_c0_g1_i2	.		.			0.247098974115102	0.923735006831774	0.113936651372501	0.735706068161964	1
TRINITY_DN6403_c0_g1	TRINITY_DN6403_c0_g1_i2	DAG1_PIG	Dystroglycan	GO:0005604:basement membrane	GO:0005509:calcium ion binding	GO:0071711:basement membrane organization	-1.03946895885139	1.84182805944319	0.912302205028311	0.339504313026112	1
TRINITY_DN6403_c0_g1	TRINITY_DN6403_c0_g1_i3	DAG1_PIG	Dystroglycan	GO:0005604:basement membrane	GO:0005509:calcium ion binding	GO:0071711:basement membrane organization	-2.64381987610583	0.762157360455714	0.124034810616932	0.724698954428417	1
TRINITY_DN6403_c0_g1	TRINITY_DN6403_c0_g1_i4	DAG1_PIG	Dystroglycan	GO:0005604:basement membrane	GO:0005509:calcium ion binding	GO:0071711:basement membrane organization	1.68094165748074	4.3218717362123	1.57207252578302	0.209906287846196	1
TRINITY_DN4470_c0_g1	TRINITY_DN4470_c0_g1_i1	FOI_DROME	Zinc transporter foi	GO:0016323:basolateral plasma membrane	GO:0005385:zinc ion transmembrane transporter activity	GO:0035147:branch fusion, open tracheal system	0.14566152811679	2.19976502112525	0.0409680485012083	0.839599609148886	1
TRINITY_DN6437_c0_g8	TRINITY_DN6437_c0_g8_i1	MYRO1_BREBR	Myrosinase 1 {ECO:0000303|PubMed:11804799}	.	GO:0046872:metal ion binding	GO:0005975:carbohydrate metabolic process	0.173217454385024	3.80580100007477	0.0554602607958761	0.813820661063999	1
TRINITY_DN6451_c3_g1	TRINITY_DN6451_c3_g1_i1	OPCM_BOVIN	Opioid-binding protein/cell adhesion molecule	GO:0031225:anchored component of membrane		GO:0007155:cell adhesion	1.706739573776	0.635109023102126	1.09744921035608	0.294826578246316	1
TRINITY_DN6451_c3_g1	TRINITY_DN6451_c3_g1_i17	OPCM_BOVIN	Opioid-binding protein/cell adhesion molecule	GO:0031225:anchored component of membrane		GO:0007155:cell adhesion	1.06800892476855	1.29107361116037	0.212756456979685	0.644615446822085	1
TRINITY_DN3503_c0_g1	TRINITY_DN3503_c0_g1_i1	P27K_GALME	27 kDa hemolymph protein	GO:0005576:extracellular region			0.239418382688818	0.937203478305836	0.146614495722299	0.701791891868533	1
TRINITY_DN6194_c3_g1	TRINITY_DN6194_c3_g1_i1	CP4D2_DROME	Cytochrome P450 4d2	GO:0005789:endoplasmic reticulum membrane	GO:0020037:heme binding		0.234600400391267	3.45781664070968	0.0963013329152118	0.756314155784159	1
TRINITY_DN11167_c0_g1	TRINITY_DN11167_c0_g1_i1	UD2B4_HUMAN	UDP-glucuronosyltransferase 2B4	GO:0005789:endoplasmic reticulum membrane	GO:0015020:glucuronosyltransferase activity	GO:0052695:cellular glucuronidation	-0.471260482175968	2.07064046093191	0.579521615924518	0.446499893319904	1
TRINITY_DN6571_c0_g5	TRINITY_DN6571_c0_g5_i1	.		.			-2.36198506292454	1.94054490113763	1.42186133557088	0.23309727921083	1
TRINITY_DN6571_c0_g5	TRINITY_DN6571_c0_g5_i4	.		.			1.15228386882953	2.09851331861082	2.18856630266122	0.139038681413035	1
TRINITY_DN13396_c0_g1	TRINITY_DN13396_c0_g1_i1	IMP2L_DANRE	Mitochondrial inner membrane protease subunit 2	GO:0016021:integral component of membrane	GO:0004252:serine-type endopeptidase activity	GO:0033108:mitochondrial respiratory chain complex assembly	-0.34832744392698	1.98560177418851	0.287746316347216	0.591668376453954	1
TRINITY_DN6296_c2_g11	TRINITY_DN6296_c2_g11_i1	.		.			-0.134683723149344	1.31677654010605	0.0174322534285691	0.894959566843227	1
TRINITY_DN5269_c0_g1	TRINITY_DN5269_c0_g1_i1	URT1_ARATH	UTP:RNA uridylyltransferase 1 {ECO:0000303|PubMed:23748567}	GO:0000932:cytoplasmic mRNA processing body	GO:0046872:metal ion binding	GO:0006397:mRNA processing	0.331075906508483	0.817505602051567	0.269330218735239	0.60378142141199	1
TRINITY_DN6393_c4_g1	TRINITY_DN6393_c4_g1_i20	CHCH2_MOUSE	Coiled-coil-helix-coiled-coil-helix domain-containing protein 2	GO:0005739:mitochondrion	GO:0043565:sequence-specific DNA binding	GO:0045944:positive regulation of transcription from RNA polymerase II promoter	-5.84157712588603	2.97459563582223	1.18449198807269	0.276443409726168	1
TRINITY_DN5139_c0_g1	TRINITY_DN5139_c0_g1_i1	TMX3_XENLA	Protein disulfide-isomerase TMX3	GO:0005789:endoplasmic reticulum membrane	GO:0003756:protein disulfide isomerase activity	GO:0045454:cell redox homeostasis	-0.16957456203287	4.03658838485402	0.184914596144872	0.66718329539495	1
TRINITY_DN4167_c0_g1	TRINITY_DN4167_c0_g1_i1	CH3L1_HUMAN	Chitinase-3-like protein 1	GO:0005737:cytoplasm	GO:0030246:carbohydrate binding	GO:0007250:activation of NF-kappaB-inducing kinase activity	-1.840960190174	1.88866433623969	1.34939999907852	0.245383037157829	1
TRINITY_DN5265_c0_g1	TRINITY_DN5265_c0_g1_i1	.		.			-4.53313076281312	3.23581735471823	1.97379049945228	0.16004609599205	1
TRINITY_DN9936_c0_g1	TRINITY_DN9936_c0_g1_i1	APOD_MOUSE	Apolipoprotein D	GO:0022626:cytosolic ribosome	GO:0034185:apolipoprotein binding	GO:0007568:aging	0.0935856669407607	1.91058822549985	0.00725689950324959	0.932112377719912	1
TRINITY_DN5758_c0_g1	TRINITY_DN5758_c0_g1_i4	STUB_DROME	Serine proteinase stubble	GO:0016021:integral component of membrane	GO:0004252:serine-type endopeptidase activity	GO:0051017:actin filament bundle assembly	-1.63744788549429	0.935862475096792	1.21971091735508	0.269417392058455	1
TRINITY_DN3889_c0_g1	TRINITY_DN3889_c0_g1_i1	.		.			0.751337809767169	0.732351996178356	0.998230835413268	0.317738972912405	1
TRINITY_DN6552_c1_g1	TRINITY_DN6552_c1_g1_i2	.		.			0.107506565562334	10.7867642475799	0.0343602530788627	0.852942610839718	1
TRINITY_DN2810_c0_g1	TRINITY_DN2810_c0_g1_i1	.		.			-0.0601720957472715	0.973265081971974	0.00713187246351565	0.932698325650449	1
TRINITY_DN5065_c0_g1	TRINITY_DN5065_c0_g1_i1	.		.			0.867095194540095	3.4443223078701	3.05007306898525	0.0807335105887412	1
TRINITY_DN5996_c0_g1	TRINITY_DN5996_c0_g1_i3	PGSC2_DROSI	Peptidoglycan-recognition protein SC2	GO:0005576:extracellular region	GO:0008745:N-acetylmuramoyl-L-alanine amidase activity	GO:0045087:innate immune response	-2.46609766305745	0.486464643941575	0.947982574515687	0.330233347752007	1
TRINITY_DN5996_c0_g1	TRINITY_DN5996_c0_g1_i4	PGSC2_DROSI	Peptidoglycan-recognition protein SC2	GO:0005576:extracellular region	GO:0008745:N-acetylmuramoyl-L-alanine amidase activity	GO:0045087:innate immune response	0.077793747865942	7.82893366938443	0.00744447247946045	0.931242758559751	1
TRINITY_DN4417_c0_g1	TRINITY_DN4417_c0_g1_i1	UD18_RAT	UDP-glucuronosyltransferase 1-8	GO:0005783:endoplasmic reticulum	GO:0015020:glucuronosyltransferase activity	GO:0071407:cellular response to organic cyclic compound	0.0533422445834401	1.33553883738396	0.00501538202515239	0.94354152191702	1
TRINITY_DN5465_c0_g1	TRINITY_DN5465_c0_g1_i1	CBPB_ASTAS	Carboxypeptidase B	GO:0005576:extracellular region	GO:0004180:carboxypeptidase activity	GO:0007039:protein catabolic process in the vacuole	-0.053394878575923	6.6503367100474	0.0215100877822223	0.88339788394139	1
TRINITY_DN14174_c0_g1	TRINITY_DN14174_c0_g1_i1	.		GO:0016021:integral component of membrane	GO:0050840:extracellular matrix binding	GO:0007339:binding of sperm to zona pellucida	1.18192586718157	1.09101354417096	2.56076127736236	0.109545821413811	1
TRINITY_DN6078_c0_g3	TRINITY_DN6078_c0_g3_i2	.		.			0.234429997953459	6.19667708714805	0.371447197354199	0.542216476493822	1
TRINITY_DN6198_c4_g1	TRINITY_DN6198_c4_g1_i1	BGAL_BOVIN	Beta-galactosidase	GO:0005764:lysosome	GO:0004565:beta-galactosidase activity	GO:0005975:carbohydrate metabolic process	1.30207506101414	1.20866805133068	3.18291749264414	0.0744117573352649	1
TRINITY_DN6189_c4_g2	TRINITY_DN6189_c4_g2_i2	.		.			-1.37383002661386	4.99449574646144	5.94833787098779	0.0147311696835062	0.727618575855928
TRINITY_DN6189_c4_g2	TRINITY_DN6189_c4_g2_i4	.		.			0.74267453428429	2.26219518088666	0.000668191861354472	0.979377453615818	1
TRINITY_DN4299_c0_g1	TRINITY_DN4299_c0_g1_i2	ARSB_MOUSE	Arylsulfatase B	GO:0009986:cell surface	GO:0004065:arylsulfatase activity	GO:0061580:colon epithelial cell migration	-0.247886557625588	1.24514995731461	0.0945201470368351	0.758507503786557	1
TRINITY_DN6283_c2_g1	TRINITY_DN6283_c2_g1_i1	PLXA2_HUMAN	Plexin-A2	GO:0005887:integral component of plasma membrane	GO:0017154:semaphorin receptor activity	GO:0007411:axon guidance	0.378164668419857	3.19998340555466	0.642612157993095	0.422766476846137	1
TRINITY_DN5551_c0_g1	TRINITY_DN5551_c0_g1_i2	MAL2_DROVI	Maltase 2	.	GO:0004558:alpha-1,4-glucosidase activity		0.177478734907945	6.22071056460815	0.0361172933338736	0.849273473736041	1
TRINITY_DN7609_c0_g1	TRINITY_DN7609_c0_g1_i1	SPHM_HUMAN	N-sulphoglucosamine sulphohydrolase	GO:0070062:extracellular exosome	GO:0003824:catalytic activity	GO:0005975:carbohydrate metabolic process	-0.711600191447592	2.60550566439629	1.32992805404715	0.248818017445035	1
TRINITY_DN6365_c5_g2	TRINITY_DN6365_c5_g2_i1	KIRR2_HUMAN	Kin of IRRE-like protein 2	GO:0016021:integral component of membrane		GO:0007155:cell adhesion	3.78059482464173	0.210645306717701	2.59664891146703	0.107089934683341	1
TRINITY_DN6365_c5_g2	TRINITY_DN6365_c5_g2_i2	KIRR2_HUMAN	Kin of IRRE-like protein 2	GO:0016021:integral component of membrane		GO:0007155:cell adhesion	3.61773431253861	-0.394268432347978	2.75713638893599	0.0968214049933777	1
TRINITY_DN6462_c1_g2	TRINITY_DN6462_c1_g2_i5	YM67_CAEEL	Putative serine protease K12H4.7	.	GO:0008239:dipeptidyl-peptidase activity	GO:0045087:innate immune response	-0.433139259835896	7.90565332563559	0.397912978458612	0.52816905461946	1
TRINITY_DN6089_c0_g1	TRINITY_DN6089_c0_g1_i1	.		.			-0.347940689137921	7.02893498044311	0.134013490978877	0.714306476912856	1
TRINITY_DN6080_c3_g1	TRINITY_DN6080_c3_g1_i10	ARPC5_RAT	Actin-related protein 2/3 complex subunit 5	GO:0005885:Arp2/3 protein complex	GO:0005200:structural constituent of cytoskeleton	GO:0034314:Arp2/3 complex-mediated actin nucleation	-0.356876991458206	4.38608480928392	0.557529597026956	0.455257321419691	1
TRINITY_DN6080_c3_g1	TRINITY_DN6080_c3_g1_i7	ARPC5_RAT	Actin-related protein 2/3 complex subunit 5	GO:0005885:Arp2/3 protein complex	GO:0005200:structural constituent of cytoskeleton	GO:0034314:Arp2/3 complex-mediated actin nucleation	0.0520397023356595	5.01646054597022	0.0262519944570406	0.871286424832836	1
TRINITY_DN6101_c6_g1	TRINITY_DN6101_c6_g1_i1	COGS_HYPLI	Collagenase	GO:0005576:extracellular region	GO:0004252:serine-type endopeptidase activity	GO:0030574:collagen catabolic process	-0.0197153916912548	7.85679748559894	0.000280425644924698	0.986639317992225	1
TRINITY_DN5654_c0_g1	TRINITY_DN5654_c0_g1_i1	.		.			-2.04949625426429	4.49295421205947	1.70146102120722	0.19209701820139	1
TRINITY_DN1953_c0_g1	TRINITY_DN1953_c0_g1_i1	ENDOU_DROME	Poly(U)-specific endoribonuclease homolog	GO:0005576:extracellular region	GO:0004521:endoribonuclease activity	GO:0090502:RNA phosphodiester bond hydrolysis, endonucleolytic	0.36974275899606	1.19307773978615	0.17523605920714	0.675499672180837	1
TRINITY_DN6268_c3_g1	TRINITY_DN6268_c3_g1_i1	CP4D2_DROME	Cytochrome P450 4d2	GO:0005789:endoplasmic reticulum membrane	GO:0020037:heme binding		0.132085616945773	3.9686056505098	0.0971026115302331	0.755334714557083	1
TRINITY_DN6268_c3_g1	TRINITY_DN6268_c3_g1_i2	CP4D2_DROME	Cytochrome P450 4d2	GO:0005789:endoplasmic reticulum membrane	GO:0020037:heme binding		0.0396690725278954	6.7230634291955	0.00653279454847899	0.935580565508746	1
TRINITY_DN6268_c3_g1	TRINITY_DN6268_c3_g1_i5	CP4D2_DROME	Cytochrome P450 4d2	GO:0005789:endoplasmic reticulum membrane	GO:0020037:heme binding		-5.97537871857455	-0.98385566092632	6.55034471721771	0.0104863840315551	0.624318121453748
TRINITY_DN6554_c0_g1	TRINITY_DN6554_c0_g1_i2	AMPN_PLUXY	Aminopeptidase N	GO:0031225:anchored component of membrane	GO:0004177:aminopeptidase activity		0.232358425068723	6.50291540563313	0.354320240572165	0.551677676142113	1
TRINITY_DN6554_c0_g1	TRINITY_DN6554_c0_g1_i4	AMPN_PLUXY	Aminopeptidase N	GO:0031225:anchored component of membrane	GO:0004177:aminopeptidase activity		0.224883728785239	7.25151077083283	0.266203387349064	0.605890018316014	1
TRINITY_DN6554_c0_g1	TRINITY_DN6554_c0_g1_i6	AMPN_PLUXY	Aminopeptidase N	GO:0031225:anchored component of membrane	GO:0004177:aminopeptidase activity		1.57623092468851	-0.357727233108708	0.776388111333558	0.378248064993897	1
TRINITY_DN9734_c0_g1	TRINITY_DN9734_c0_g1_i1	.		.			0.253169933032552	2.96602473013532	0.290122831931984	0.590141827447268	1
TRINITY_DN13533_c0_g1	TRINITY_DN13533_c0_g1_i1	F151B_HUMAN	Protein FAM151B	.			0.113309680808469	4.76688940427991	0.0889204005738569	0.765554155309949	1
TRINITY_DN6036_c0_g1	TRINITY_DN6036_c0_g1_i1	RRAGA_RAT	Ras-related GTP-binding protein A {ECO:0000305}	.			0.30126430252446	2.91840343406418	0.510982483828104	0.474713855392796	1
TRINITY_DN6085_c4_g2	TRINITY_DN6085_c4_g2_i3	LRRT4_HUMAN	Leucine-rich repeat transmembrane neuronal protein 4	GO:0030054:cell junction	GO:0004860:protein kinase inhibitor activity	GO:0019221:cytokine-mediated signaling pathway	0.330846882654358	2.68244833712531	0.20096438716426	0.653943544010817	1
TRINITY_DN6085_c4_g2	TRINITY_DN6085_c4_g2_i4	ALS_PAPHA	Insulin-like growth factor-binding protein complex acid labile subunit	GO:0005615:extracellular space		GO:0007155:cell adhesion	0.60520954539286	5.89011290823996	1.02230566696243	0.31197272211788	1
TRINITY_DN6085_c4_g2	TRINITY_DN6085_c4_g2_i5	ALS_PAPHA	Insulin-like growth factor-binding protein complex acid labile subunit	GO:0005615:extracellular space		GO:0007155:cell adhesion	0.205397922471673	8.56495507498626	0.2482372948822	0.618318996138715	1
TRINITY_DN4720_c0_g1	TRINITY_DN4720_c0_g1_i1	.		.			-3.17511230493099	0.90600186640654	3.63285059691787	0.0566497088491285	1
TRINITY_DN5917_c0_g1	TRINITY_DN5917_c0_g1_i1	CP9F2_DROME	Probable cytochrome P450 9f2	GO:0005789:endoplasmic reticulum membrane	GO:0020037:heme binding	GO:0035220:wing disc development	0.141878326854549	3.47805590471211	0.0698324776238839	0.791580848652856	1
TRINITY_DN15113_c0_g1	TRINITY_DN15113_c0_g1_i1	CALYP_AEDAE	Ubiquitin carboxyl-terminal hydrolase calypso	GO:0000790:nuclear chromatin	GO:0003682:chromatin binding	GO:0006342:chromatin silencing	-0.153208458175351	0.993092019193382	0.0497063676521677	0.823575005692046	1
TRINITY_DN6176_c3_g1	TRINITY_DN6176_c3_g1_i5	BARK_DROME	Protein bark beetle {ECO:0000303|PubMed:25704509}	GO:0005912:adherens junction	GO:0030246:carbohydrate binding	GO:0045217:cell-cell junction maintenance	0.226960872813585	4.55062282617298	0.400565566729294	0.526797319155358	1
TRINITY_DN5719_c0_g1	TRINITY_DN5719_c0_g1_i1	ITBN_DROME	Integrin beta-nu	GO:0016021:integral component of membrane	GO:0050839:cell adhesion molecule binding	GO:0043277:apoptotic cell clearance	0.358883640657677	4.1389359202666	0.794714455847371	0.372678373735325	1
TRINITY_DN5719_c0_g1	TRINITY_DN5719_c0_g1_i5	ITBN_DROME	Integrin beta-nu	GO:0016021:integral component of membrane	GO:0050839:cell adhesion molecule binding	GO:0043277:apoptotic cell clearance	1.41444556914998	0.681911984317968	0.455643229178215	0.499667186088127	1
TRINITY_DN5149_c0_g1	TRINITY_DN5149_c0_g1_i1	DPEP1_HUMAN	Dipeptidase 1	GO:0031225:anchored component of membrane	GO:0043027:cysteine-type endopeptidase inhibitor activity involved in apoptotic process	GO:0016999:antibiotic metabolic process	-1.06336088199851	-0.379742641060907	0.350376946004301	0.55389982761839	1
TRINITY_DN6256_c2_g7	TRINITY_DN6256_c2_g7_i3	EF2_DROME		.			-1.14903657382876	0.40469687039132	0.24848886659368	0.618141128471252	1
TRINITY_DN6256_c2_g7	TRINITY_DN6256_c2_g7_i4	EF2_DROME		.			-0.937688685255981	0.45165397977927	0.232088828674731	0.629979300466793	1
TRINITY_DN6256_c2_g11	TRINITY_DN6256_c2_g11_i1	ACE_CHICK	Angiotensin-converting enzyme	GO:0016021:integral component of membrane	GO:0004180:carboxypeptidase activity		0.29727956316079	9.19706477660878	0.253115003922582	0.614890197984134	1
TRINITY_DN6501_c1_g5	TRINITY_DN6501_c1_g5_i1	MALT_AEDAE	Probable maltase	.	GO:0004558:alpha-1,4-glucosidase activity		0.100723227384864	2.41368857350659	0.0209764137920918	0.884843228493466	1
TRINITY_DN6501_c1_g5	TRINITY_DN6501_c1_g5_i2	MALT_AEDAE	Probable maltase	.	GO:0004558:alpha-1,4-glucosidase activity		0.161577772225364	7.73222771684062	0.11029375710217	0.739809945106646	1
TRINITY_DN6501_c1_g5	TRINITY_DN6501_c1_g5_i3	MALT_AEDAE	Probable maltase	.	GO:0004558:alpha-1,4-glucosidase activity		0.109043464226397	1.35402609549416	0.0229454494405162	0.879599015635059	1
TRINITY_DN4078_c0_g1	TRINITY_DN4078_c0_g1_i1	.		.			-0.105888404901705	3.07928521763385	0.0503844528486179	0.822395642535506	1
TRINITY_DN6505_c2_g4	TRINITY_DN6505_c2_g4_i2	.		.			-0.915717512915482	0.133522142639164	0.997904244909908	0.317818151188618	1
TRINITY_DN6141_c2_g1	TRINITY_DN6141_c2_g1_i5	NCASE_DROPS	Neutral ceramidase	GO:0005576:extracellular region	GO:0017040:ceramidase activity	GO:0006665:sphingolipid metabolic process	0.0664553949921115	6.16361965798153	0.0136097290689889	0.907128899958058	1
TRINITY_DN6401_c0_g3	TRINITY_DN6401_c0_g3_i1	.		.			-2.82878689493775	3.39339385421219	1.24246437672075	0.264996636401889	1
TRINITY_DN5963_c0_g1	TRINITY_DN5963_c0_g1_i26	S2535_MOUSE	Solute carrier family 25 member 35	GO:0002080:acrosomal membrane	GO:0055056:D-glucose transmembrane transporter activity	GO:1904659:glucose transmembrane transport	-0.640183757667578	-0.302956634605981	0.0806388897838719	0.776433467131405	1
TRINITY_DN5963_c0_g1	TRINITY_DN5963_c0_g1_i28	S2535_MOUSE	Solute carrier family 25 member 35	GO:0002080:acrosomal membrane	GO:0055056:D-glucose transmembrane transporter activity	GO:1904659:glucose transmembrane transport	2.31406927503992	-0.431655081599766	2.80389645666068	0.0940355286197255	1
TRINITY_DN6401_c0_g1	TRINITY_DN6401_c0_g1_i1	.		.			-1.18020391754687	1.95834934553062	0.465635572674933	0.49500189116074	1
TRINITY_DN5708_c0_g1	TRINITY_DN5708_c0_g1_i1	.		.			4.05683623775411	1.61898458416719	1.86305190213565	0.172272979860483	1
TRINITY_DN3637_c0_g1	TRINITY_DN3637_c0_g1_i1	S2611_BOVIN	Sodium-independent sulfate anion transporter	GO:0005783:endoplasmic reticulum	GO:0008509:anion transmembrane transporter activity	GO:0015701:bicarbonate transport	-0.646661852096783	0.498960653281718	0.177053744559013	0.673917528268108	1
TRINITY_DN6546_c3_g4	TRINITY_DN6546_c3_g4_i1	YPL1_DROME	Protein yippee-like CG15309	.		GO:0007476:imaginal disc-derived wing morphogenesis	2.11799529152162	1.07046810586983	1.44021345195236	0.230104802405934	1
TRINITY_DN6546_c3_g4	TRINITY_DN6546_c3_g4_i2	YPL1_DROME	Protein yippee-like CG15309	.		GO:0007476:imaginal disc-derived wing morphogenesis	0.0757952495872126	3.21024930102374	0.0240934509140298	0.876647367393356	1
TRINITY_DN6200_c7_g4	TRINITY_DN6200_c7_g4_i1	DPYD_BOVIN	Dihydropyrimidine dehydrogenase [NADP(+)]	GO:0005737:cytoplasm	GO:0051539:4 iron, 4 sulfur cluster binding	GO:0019483:beta-alanine biosynthetic process	0.237530224920996	1.57847588475597	0.110036241493132	0.740102879159688	1
TRINITY_DN5870_c0_g2	TRINITY_DN5870_c0_g2_i1	CTNS_DROME	Cystinosin homolog	GO:0016021:integral component of membrane	GO:0015171:amino acid transmembrane transporter activity	GO:0003333:amino acid transmembrane transport	-2.39873267349682	0.867196016910042	5.47173624545069	0.0193264163649544	0.810071886155713
TRINITY_DN5870_c0_g2	TRINITY_DN5870_c0_g2_i3	CTNS_DROME	Cystinosin homolog	GO:0016021:integral component of membrane	GO:0015171:amino acid transmembrane transporter activity	GO:0003333:amino acid transmembrane transport	-0.270893702659736	2.13379407150522	0.0878237078568631	0.766962308881536	1
TRINITY_DN5870_c0_g2	TRINITY_DN5870_c0_g2_i4	CTNS_DROME	Cystinosin homolog	GO:0016021:integral component of membrane	GO:0015171:amino acid transmembrane transporter activity	GO:0003333:amino acid transmembrane transport	-0.912981670806698	1.99561617863024	0.529902698829688	0.466647769782825	1
TRINITY_DN6379_c5_g4	TRINITY_DN6379_c5_g4_i1	.		.			-0.244525125858688	4.95993876615582	0.148895002323493	0.699593577926422	1
TRINITY_DN5462_c0_g1	TRINITY_DN5462_c0_g1_i1	.		.			-0.569906047587165	1.82075554456036	0.545130782253072	0.460314107757331	1
TRINITY_DN6717_c0_g1	TRINITY_DN6717_c0_g1_i1	YELL_DROMD	Protein yellow	GO:0005576:extracellular region		GO:0060179:male mating behavior	0.0991355043664803	1.58262892748282	0.0164758671068896	0.897865386956953	1
TRINITY_DN5130_c0_g1	TRINITY_DN5130_c0_g1_i1	PEB3_DROME	Ejaculatory bulb-specific protein 3	GO:0005576:extracellular region		GO:0007552:metamorphosis	0.375268881277276	1.15052298391403	0.269388305097085	0.603742397781988	1
TRINITY_DN6527_c2_g9	TRINITY_DN6527_c2_g9_i2	.		.			0.315436466949404	1.87442627814568	0.313592594176859	0.575483947955878	1
TRINITY_DN5904_c0_g1	TRINITY_DN5904_c0_g1_i2	FRRS1_DROME	Putative ferric-chelate reductase 1 homolog	GO:0016021:integral component of membrane	GO:0000293:ferric-chelate reductase activity	GO:0055114:oxidation-reduction process	-0.510267647541875	2.54421937715368	0.173851785733277	0.676711047796558	1
TRINITY_DN6513_c2_g2	TRINITY_DN6513_c2_g2_i1	CBPA1_ANOGA	Zinc carboxypeptidase A 1	GO:0005615:extracellular space	GO:0004181:metallocarboxypeptidase activity	GO:0007586:digestion	0.160938596383192	8.23072423432	0.181610439793122	0.669992891428379	1
TRINITY_DN6513_c2_g2	TRINITY_DN6513_c2_g2_i6	CBPA1_ANOGA	Zinc carboxypeptidase A 1	GO:0005615:extracellular space	GO:0004181:metallocarboxypeptidase activity	GO:0007586:digestion	0.0419825361869632	7.34625350107382	0.0108495489535683	0.917041449609986	1
TRINITY_DN6250_c4_g1	TRINITY_DN6250_c4_g1_i2	.		GO:0030054:cell junction	GO:0004860:protein kinase inhibitor activity	GO:0019221:cytokine-mediated signaling pathway	-0.0410978108067743	3.609473709056	0.00684533901565754	0.934061010693762	1
TRINITY_DN6250_c4_g1	TRINITY_DN6250_c4_g1_i3	.		.			1.14644451647936	0.350155115130721	0.262425316150738	0.608458804904804	1
TRINITY_DN6619_c4_g4	TRINITY_DN6619_c4_g4_i1	PDI_DROME		GO:0060187:cell pole	GO:0003756:protein disulfide isomerase activity	GO:0045454:cell redox homeostasis	2.47924817289189	1.30331533000975	1.13880689836188	0.285904577102707	1
TRINITY_DN6619_c4_g4	TRINITY_DN6619_c4_g4_i2	PDI_DROME		GO:0060187:cell pole	GO:0003756:protein disulfide isomerase activity	GO:0045454:cell redox homeostasis	0.320855932074985	6.19268255936745	0.923718299887386	0.336500558430207	1
TRINITY_DN6619_c4_g4	TRINITY_DN6619_c4_g4_i3	PDI_DROME		GO:0060187:cell pole	GO:0003756:protein disulfide isomerase activity	GO:0045454:cell redox homeostasis	0.0726971329712862	8.00852622473279	0.039317378173699	0.842821224950604	1
TRINITY_DN6536_c2_g2	TRINITY_DN6536_c2_g2_i1	TM9S3_HUMAN	Transmembrane 9 superfamily member 3	.			-1.47837148915051	0.349155056271217	0.085768417180029	0.76962728824482	1
TRINITY_DN6440_c2_g6	TRINITY_DN6440_c2_g6_i2	CALR_DROME	Calreticulin	GO:0012505:endomembrane system	GO:0005509:calcium ion binding	GO:0048854:brain morphogenesis	0.381771157549865	7.3767393588351	1.0018729419717	0.316857734745989	1
TRINITY_DN5434_c0_g1	TRINITY_DN5434_c0_g1_i1	PPB_BOMMO	Membrane-bound alkaline phosphatase	GO:0031225:anchored component of membrane	GO:0004035:alkaline phosphatase activity		-0.166157800420529	3.80039017777526	0.160939662234902	0.688292862202267	1
TRINITY_DN6517_c0_g2	TRINITY_DN6517_c0_g2_i11	PPT2_DROME	Lysosomal thioesterase PPT2 homolog	GO:0005764:lysosome	GO:0098599:palmitoyl hydrolase activity	GO:0098734:macromolecule depalmitoylation	0.459334880026531	2.89059570502556	0.829944089720128	0.362288696541428	1
TRINITY_DN6517_c0_g2	TRINITY_DN6517_c0_g2_i14	PPT2_DROME	Lysosomal thioesterase PPT2 homolog	GO:0005764:lysosome	GO:0098599:palmitoyl hydrolase activity	GO:0098734:macromolecule depalmitoylation	-0.483200484419053	2.43114213612189	0.0721038117724202	0.788297905083327	1
TRINITY_DN6293_c0_g5	TRINITY_DN6293_c0_g5_i1	.		GO:0005576:extracellular region			0.276391877786459	4.50543183541063	0.42679720007891	0.513564712702479	1
TRINITY_DN6293_c0_g5	TRINITY_DN6293_c0_g5_i2	.		GO:0005576:extracellular region			0.106588441452783	0.413455661870967	0.00709510171127103	0.932871636997166	1
TRINITY_DN6293_c0_g5	TRINITY_DN6293_c0_g5_i3	.		GO:0005576:extracellular region			-0.0945899424481041	3.49511170382749	0.0330448279983377	0.855753525111025	1
TRINITY_DN6383_c4_g3	TRINITY_DN6383_c4_g3_i1	.		.			-0.40209806121692	9.30063296350907	0.252912614986893	0.615031641642072	1
TRINITY_DN6240_c3_g9	TRINITY_DN6240_c3_g9_i1	FLII_DROME	Protein flightless-1	.	GO:0003779:actin binding	GO:0051014:actin filament severing	-1.15354223841227	0.387151475557421	0.804832152090531	0.36965255102812	1
TRINITY_DN7706_c0_g1	TRINITY_DN7706_c0_g1_i1	CATB_CHICK	Cathepsin B	GO:0005615:extracellular space	GO:0004197:cysteine-type endopeptidase activity	GO:0051603:proteolysis involved in cellular protein catabolic process	0.0730973718070338	7.85101643678528	0.00237723101969589	0.961113065075191	1
TRINITY_DN6133_c0_g1	TRINITY_DN6133_c0_g1_i1	TACHY_CAMFO	Tachykinins {ECO:0000312|EMBL:EFN66667.1}	GO:0005576:extracellular region		GO:0007218:neuropeptide signaling pathway	0.191113402403984	4.61328678861057	0.173151220622143	0.67732626975308	1
TRINITY_DN6630_c1_g2	TRINITY_DN6630_c1_g2_i2	PE1_ANOGA	Peritrophin-1	GO:0005576:extracellular region	GO:0008061:chitin binding	GO:0006030:chitin metabolic process	0.587371437238878	8.25264272859854	1.66803319812106	0.196522178564354	1
TRINITY_DN3239_c0_g1	TRINITY_DN3239_c0_g1_i1	.		GO:0005576:extracellular region	GO:0008289:lipid binding	GO:0006869:lipid transport	-0.555176742450304	3.42423740531477	0.744883224397766	0.388101083441012	1
TRINITY_DN6186_c1_g3	TRINITY_DN6186_c1_g3_i2	SSP_BOMIG	Probable salivary secreted peptide	GO:0005576:extracellular region			0.189824377129011	9.3183358478949	0.206386638339443	0.649614382675364	1
TRINITY_DN6519_c0_g2	TRINITY_DN6519_c0_g2_i1	CP6A1_MUSDO	Cytochrome P450 6A1	GO:0005789:endoplasmic reticulum membrane	GO:0070330:aromatase activity		-0.233101874845922	2.14083088681831	0.194745930803208	0.658995628632052	1
TRINITY_DN6107_c2_g3	TRINITY_DN6107_c2_g3_i2	LAMC1_DROME	Laminin subunit gamma-1	GO:0005605:basal lamina		GO:0070831:basement membrane assembly	0.164056287383055	3.97957031284245	0.191737555274349	0.661474382944258	1
TRINITY_DN6437_c0_g6	TRINITY_DN6437_c0_g6_i1	MYRO1_BREBR	Myrosinase 1 {ECO:0000303|PubMed:11804799}	.	GO:0046872:metal ion binding	GO:0005975:carbohydrate metabolic process	0.333340711440968	6.38101447148677	0.40377434730518	0.525146436065246	1
TRINITY_DN6250_c4_g1	TRINITY_DN6250_c4_g1_i1	.		GO:0030054:cell junction	GO:0004860:protein kinase inhibitor activity	GO:0019221:cytokine-mediated signaling pathway	0.387679401125397	0.910991560993439	0.122831764641342	0.725983277683229	1
TRINITY_DN5697_c0_g1	TRINITY_DN5697_c0_g1_i1	AMYA_DROMA	Alpha-amylase A	.	GO:0004556:alpha-amylase activity	GO:0005975:carbohydrate metabolic process	-0.351943200261366	4.66814381196871	0.853701523788067	0.355507299307875	1
TRINITY_DN5400_c0_g1	TRINITY_DN5400_c0_g1_i2	.		.			-0.624212538852662	0.624846908504784	0.0432377140567457	0.83527831250355	1
TRINITY_DN5999_c2_g4	TRINITY_DN5999_c2_g4_i1	COGS_UCAPU	Brachyurin	.	GO:0004252:serine-type endopeptidase activity	GO:0030574:collagen catabolic process	0.537403289672932	5.71891739845006	0.214471656473118	0.643284915503637	1
TRINITY_DN5999_c2_g4	TRINITY_DN5999_c2_g4_i2	COGS_UCAPU	Brachyurin	.	GO:0004252:serine-type endopeptidase activity	GO:0030574:collagen catabolic process	0.680794049106576	9.61568699269041	0.310946800566171	0.577099771059553	1
TRINITY_DN6282_c0_g1	TRINITY_DN6282_c0_g1_i1	GLRA1_DANRE	Glycine receptor subunit alphaZ1	GO:0030054:cell junction	GO:0016934:extracellular-glycine-gated chloride channel activity	GO:1902476:chloride transmembrane transport	0.526971085805641	2.36684152820349	0.889666215686858	0.345567776304017	1
TRINITY_DN4347_c0_g1	TRINITY_DN4347_c0_g1_i1	PPB_BOMMO	Membrane-bound alkaline phosphatase	GO:0031225:anchored component of membrane	GO:0004035:alkaline phosphatase activity		0.0556087186406599	2.10596216773049	0.00639871471112308	0.936243645268362	1
TRINITY_DN1531_c0_g1	TRINITY_DN1531_c0_g1_i1	Y2242_ARATH	Probable LRR receptor-like serine/threonine-protein kinase At2g24230	GO:0030054:cell junction		GO:0060291:long-term synaptic potentiation	-0.41510320430025	-0.0893059525494193	0.133192533692646	0.715144607206123	1
TRINITY_DN1190_c0_g1	TRINITY_DN1190_c0_g1_i1	CHSTB_HUMAN	Carbohydrate sulfotransferase 11	GO:0000139:Golgi membrane	GO:0047756:chondroitin 4-sulfotransferase activity	GO:0016051:carbohydrate biosynthetic process	-0.248526851155006	2.29266670714518	0.170516991331505	0.679652749310505	1
TRINITY_DN4071_c0_g1	TRINITY_DN4071_c0_g1_i2	CALU_HUMAN	Calumenin	GO:0005783:endoplasmic reticulum	GO:0005509:calcium ion binding	GO:0007596:blood coagulation	-0.583246033692495	2.94797582050274	0.68703941775899	0.407173213662012	1
TRINITY_DN6283_c3_g5	TRINITY_DN6283_c3_g5_i1	ARI5B_CANLF	AT-rich interactive domain-containing protein 5B	.			-0.576731943534965	1.42142038425268	0.218945058876304	0.63984490879509	1
TRINITY_DN6562_c5_g3	TRINITY_DN6562_c5_g3_i1	AVR2B_BOVIN	Activin receptor type-2B	GO:0016021:integral component of membrane	GO:0005524:ATP binding		0.184776848410266	0.883297194299791	0.065898824278908	0.797404455473157	1
TRINITY_DN6610_c4_g1	TRINITY_DN6610_c4_g1_i1	FRI_AEDAE	Ferritin subunit	GO:0005623:cell	GO:0008199:ferric iron binding	GO:0006879:cellular iron ion homeostasis	0.123918278069681	10.9258837044758	0.0530555539716993	0.81782920253115	1
TRINITY_DN6610_c4_g1	TRINITY_DN6610_c4_g1_i10	FRI_AEDAE	Ferritin subunit	GO:0005623:cell	GO:0008199:ferric iron binding	GO:0006879:cellular iron ion homeostasis	-0.605350430172617	2.18422465767392	0.795974521573342	0.372299653226014	1
TRINITY_DN6610_c4_g1	TRINITY_DN6610_c4_g1_i11	FRI_AEDAE	Ferritin subunit	GO:0005623:cell	GO:0008199:ferric iron binding	GO:0006879:cellular iron ion homeostasis	-0.0869221610687438	7.87912084894513	0.0306617937541924	0.860997056108285	1
TRINITY_DN6610_c4_g1	TRINITY_DN6610_c4_g1_i2	FRI_AEDAE	Ferritin subunit	GO:0005623:cell	GO:0008199:ferric iron binding	GO:0006879:cellular iron ion homeostasis	0.448651600406349	6.55890902041184	0.951570500208244	0.329319861937965	1
TRINITY_DN6610_c4_g1	TRINITY_DN6610_c4_g1_i5	FRI_AEDAE	Ferritin subunit	GO:0005623:cell	GO:0008199:ferric iron binding	GO:0006879:cellular iron ion homeostasis	-0.947248837808146	0.475389620391545	0.459051370526311	0.498067650393547	1
TRINITY_DN6610_c4_g1	TRINITY_DN6610_c4_g1_i6	FRI_AEDAE	Ferritin subunit	GO:0005623:cell	GO:0008199:ferric iron binding	GO:0006879:cellular iron ion homeostasis	0.163157515473622	6.69861397081646	0.132044645299684	0.716321429480303	1
TRINITY_DN5980_c2_g3	TRINITY_DN5980_c2_g3_i4	TTPA_RAT	Alpha-tocopherol transfer protein	GO:0005622:intracellular	GO:0005215:transporter activity		0.6260601648889	1.47966166191466	1.09301478144937	0.295804194849827	1
TRINITY_DN6268_c3_g1	TRINITY_DN6268_c3_g1_i3	CP4D2_DROME	Cytochrome P450 4d2	GO:0005789:endoplasmic reticulum membrane	GO:0020037:heme binding		-0.488053870300721	3.71195854645621	0.125606882583155	0.723031182084274	1
TRINITY_DN6268_c3_g1	TRINITY_DN6268_c3_g1_i6	CP4D2_DROME	Cytochrome P450 4d2	GO:0005789:endoplasmic reticulum membrane	GO:0020037:heme binding		-0.0555763178939886	5.32661394589687	0.0134809775097269	0.907567256301921	1
TRINITY_DN891_c0_g1	TRINITY_DN891_c0_g1_i1	CP52A_XENLA	Uncharacterized protein C16orf52 homolog A	.			-0.235562638929353	1.38315610796839	0.134293869505018	0.71402090040267	1
TRINITY_DN6425_c5_g1	TRINITY_DN6425_c5_g1_i3	CSTN1_DROME	Calsyntenin-1	GO:0005576:extracellular region	GO:0005509:calcium ion binding	GO:0016339:calcium-dependent cell-cell adhesion via plasma membrane cell adhesion molecules	0.833560874855804	1.17522620243517	0.205458796754762	0.650350278833759	1
TRINITY_DN836_c0_g1	TRINITY_DN836_c0_g1_i1	HYEP1_CTEFE	Juvenile hormone epoxide hydrolase 1	GO:0005789:endoplasmic reticulum membrane	GO:0033961:cis-stilbene-oxide hydrolase activity	GO:0019439:aromatic compound catabolic process	-0.583531685009953	0.337299421016025	0.0253916279070445	0.87339509390735	1
TRINITY_DN6517_c0_g2	TRINITY_DN6517_c0_g2_i3	PPT2_DROME	Lysosomal thioesterase PPT2 homolog	GO:0005578:proteinaceous extracellular matrix		GO:0007155:cell adhesion	4.53179680364965	1.52697438319533	0.48529434944638	0.486033930343311	1
TRINITY_DN6517_c0_g2	TRINITY_DN6517_c0_g2_i7	PPT2_DROME	Lysosomal thioesterase PPT2 homolog	GO:0005578:proteinaceous extracellular matrix		GO:0007155:cell adhesion	-2.40577169049808	0.764605856177661	1.59802606522505	0.206183170518983	1
TRINITY_DN5015_c0_g1	TRINITY_DN5015_c0_g1_i2	MMGT1_DANRE	Membrane magnesium transporter 1	GO:0005769:early endosome	GO:0015095:magnesium ion transmembrane transporter activity	GO:1903830:magnesium ion transmembrane transport	-0.177629707258837	3.22841111245192	0.169762473987484	0.680322990858917	1
TRINITY_DN3991_c0_g1	TRINITY_DN3991_c0_g1_i1	YHD6_SCHPO	Uncharacterized protein C1683.06c	.			0.259508864179209	1.92494054230665	0.0273989455043173	0.868529775870299	1
TRINITY_DN3991_c0_g1	TRINITY_DN3991_c0_g1_i2	YHD6_SCHPO	Uncharacterized protein C1683.06c	.			0.0991118215582461	5.48582739447193	0.0362777931687219	0.848942963294335	1
TRINITY_DN6031_c2_g1	TRINITY_DN6031_c2_g1_i5	GPX4_SOLLC	Probable phospholipid hydroperoxide glutathione peroxidase	GO:0005737:cytoplasm	GO:0004602:glutathione peroxidase activity	GO:0006979:response to oxidative stress	0.251147903093325	2.77906000142961	0.175759176098389	0.6750433574289	1
TRINITY_DN2749_c0_g1	TRINITY_DN2749_c0_g1_i1	ASTRX_DROME	Gametocyte-specific factor 1 homolog {ECO:0000305}	GO:0005634:nucleus		GO:0031047:gene silencing by RNA	-0.275099477521826	2.77597295231304	0.264881211821462	0.606786354545096	1
TRINITY_DN16108_c0_g1	TRINITY_DN16108_c0_g1_i1	FIBA_PARPA	Fibrinogen-like protein A	.			0.282668946215493	0.991229751766267	0.212958736638988	0.644458194786375	1
TRINITY_DN4755_c0_g1	TRINITY_DN4755_c0_g1_i1	SNX13_MOUSE	Sorting nexin-13	GO:0005769:early endosome	GO:0035091:phosphatidylinositol binding	GO:0006886:intracellular protein transport	-1.47465531738085	0.97399256673382	1.52959624792955	0.216173050839136	1
TRINITY_DN6217_c1_g1	TRINITY_DN6217_c1_g1_i1	ROGDI_DROME	Protein rogdi	GO:0005635:nuclear envelope		GO:0048149:behavioral response to ethanol	1.1750207526937	1.82956929389471	1.62771061832754	0.202019994831016	1
TRINITY_DN5960_c0_g1	TRINITY_DN5960_c0_g1_i4	ROST_DROME	Protein rolling stone	GO:0016021:integral component of membrane		GO:0007520:myoblast fusion	-0.436096019339314	1.3157789032559	0.0376150907073818	0.84621808435914	1
TRINITY_DN6123_c0_g3	TRINITY_DN6123_c0_g3_i7	PPR3B_RAT	Protein phosphatase 1 regulatory subunit 3B	.			-6.46058616306332	1.16444198982747	1.40066049329831	0.236613013851865	1
TRINITY_DN6509_c2_g15	TRINITY_DN6509_c2_g15_i1	.		.			-0.299689129979734	0.960552798956414	0.0644908088155391	0.799533872373537	1
TRINITY_DN6171_c2_g2	TRINITY_DN6171_c2_g2_i4	VDDP4_VESVU	Venom dipeptidyl peptidase 4	GO:0005576:extracellular region	GO:0004177:aminopeptidase activity		1.00075313538701	4.98361457472828	0.361537105993414	0.547653803067716	1
TRINITY_DN6501_c1_g1	TRINITY_DN6501_c1_g1_i1	MAL3_DROME	Maltase A3	.	GO:0004558:alpha-1,4-glucosidase activity		-0.421433702000838	3.03001917475942	0.625753821270125	0.428917131464353	1
TRINITY_DN6304_c0_g4	TRINITY_DN6304_c0_g4_i1	GPI8_DROME	Putative GPI-anchor transamidase	GO:0042765:GPI-anchor transamidase complex	GO:0008234:cysteine-type peptidase activity	GO:0016255:attachment of GPI anchor to protein	-0.116211605450497	3.63733696958648	0.0623770390578322	0.802777628419215	1
TRINITY_DN6007_c3_g1	TRINITY_DN6007_c3_g1_i1	REQU_CHICK	Zinc finger protein ubi-d4	GO:0022626:cytosolic ribosome	GO:0015485:cholesterol binding	GO:0007568:aging	-0.594253925151828	1.35970527110519	0.528179378373174	0.467373293868106	1
TRINITY_DN6537_c5_g9	TRINITY_DN6537_c5_g9_i1	RUMI_ANOGA	O-glucosyltransferase rumi homolog	GO:0005788:endoplasmic reticulum lumen	GO:0035251:UDP-glucosyltransferase activity	GO:0006664:glycolipid metabolic process	-0.346469928728792	1.24447695200723	0.336700402435164	0.5617400325052	1
TRINITY_DN6089_c0_g1	TRINITY_DN6089_c0_g1_i3	.		.			0.0566004976441118	6.07464953949071	0.00513270534791843	0.942886097244954	1
TRINITY_DN1852_c0_g1	TRINITY_DN1852_c0_g1_i1	RPN2_PONAB	Dolichyl-diphosphooligosaccharide--protein glycosyltransferase subunit 2	GO:0016021:integral component of membrane	GO:0016757:transferase activity, transferring glycosyl groups	GO:0006487:protein N-linked glycosylation	0.0230648283129476	5.50131279288078	0.0046164878780261	0.945829622568558	1
TRINITY_DN8668_c0_g1	TRINITY_DN8668_c0_g1_i1	TMPS2_HUMAN	Transmembrane protease serine 2	GO:0005615:extracellular space	GO:0046872:metal ion binding	GO:0007586:digestion	0.329619659845406	0.706799768754557	0.196540889238294	0.65752754860754	1
TRINITY_DN50_c0_g1	TRINITY_DN50_c0_g1_i1	CATB_PIG	Cathepsin B	GO:0070062:extracellular exosome	GO:0004197:cysteine-type endopeptidase activity	GO:0097067:cellular response to thyroid hormone stimulus	-0.195308657895988	6.42651335696328	0.325858752298924	0.568107840437355	1
TRINITY_DN50_c0_g1	TRINITY_DN50_c0_g1_i2	CATB_PIG	Cathepsin B	GO:0070062:extracellular exosome	GO:0004197:cysteine-type endopeptidase activity	GO:0097067:cellular response to thyroid hormone stimulus	-0.0062612930749771	6.59391627001683	0.00031737921668773	0.985786326625859	1
TRINITY_DN6517_c0_g2	TRINITY_DN6517_c0_g2_i8	PPT2_DROME	Lysosomal thioesterase PPT2 homolog	GO:0005764:lysosome	GO:0098599:palmitoyl hydrolase activity	GO:0098734:macromolecule depalmitoylation	-2.06484620078895	2.15319399544002	1.63443325477419	0.201090962028089	1
TRINITY_DN5421_c0_g1	TRINITY_DN5421_c0_g1_i1	ATHL1_MOUSE	Acid trehalase-like protein 1	GO:0005618:cell wall	GO:0016787:hydrolase activity	GO:0005975:carbohydrate metabolic process	0.502225606670979	2.88572075706913	0.0373788091471816	0.846695833723281	1
TRINITY_DN5421_c0_g1	TRINITY_DN5421_c0_g1_i2	ATHL1_MOUSE	Acid trehalase-like protein 1	GO:0005618:cell wall	GO:0016787:hydrolase activity	GO:0005975:carbohydrate metabolic process	-0.772350684924923	4.13191053468253	0.194672681492694	0.659055709979757	1
TRINITY_DN6134_c2_g1	TRINITY_DN6134_c2_g1_i1	CU20_MANSE	Pupal cuticle protein 20	.	GO:0042302:structural constituent of cuticle		0.79518357680485	0.257225203587066	1.14799712719166	0.28396881381272	1
TRINITY_DN6501_c0_g2	TRINITY_DN6501_c0_g2_i2	FKB14_PONAB	Peptidyl-prolyl cis-trans isomerase FKBP14	GO:0005788:endoplasmic reticulum lumen	GO:0005509:calcium ion binding	GO:0006457:protein folding	0.359307480617166	4.6756112022146	0.701007923254744	0.402445224561995	1
TRINITY_DN6254_c4_g1	TRINITY_DN6254_c4_g1_i1	WNT6_HUMAN	Protein Wnt-6	GO:0009986:cell surface		GO:0009798:axis specification	0.480622432054405	2.55261438769504	0.865602016526016	0.352175740753452	1
TRINITY_DN6193_c4_g2	TRINITY_DN6193_c4_g2_i1	.		.			-0.181256266843146	0.116268749768309	0.0330157417105235	0.855816326576632	1
TRINITY_DN5983_c0_g1	TRINITY_DN5983_c0_g1_i1	7B2_XENLA	Neuroendocrine protein 7B2	GO:0005576:extracellular region	GO:0004857:enzyme inhibitor activity	GO:0006886:intracellular protein transport	-0.511545385646087	1.33303112557649	0.238671511009953	0.625167270203098	1
TRINITY_DN5983_c0_g1	TRINITY_DN5983_c0_g1_i2	7B2_XENLA	Neuroendocrine protein 7B2	GO:0005576:extracellular region	GO:0004857:enzyme inhibitor activity	GO:0006886:intracellular protein transport	1.4913257185498	1.64187473765995	2.13279830743784	0.144177337758007	1
TRINITY_DN12259_c0_g1	TRINITY_DN12259_c0_g1_i1	NPC2_PANTR	Epididymal secretory protein E1	GO:0005783:endoplasmic reticulum	GO:0015485:cholesterol binding	GO:0033344:cholesterol efflux	-0.6872713336675	2.62408947462498	0.54355429688213	0.460963431912445	1
TRINITY_DN6080_c4_g7	TRINITY_DN6080_c4_g7_i1	PE1_ANOGA	Peritrophin-1	GO:0005576:extracellular region	GO:0008061:chitin binding	GO:0006030:chitin metabolic process	0.0463958901818945	3.91472622711738	0.00228170214204582	0.961901804455305	1
TRINITY_DN6478_c0_g3	TRINITY_DN6478_c0_g3_i1	IDS_MOUSE	Iduronate 2-sulfatase	GO:0005764:lysosome	GO:0004423:iduronate-2-sulfatase activity		-0.0871933843682619	4.84145392815901	0.0631508440797156	0.801583476337061	1
TRINITY_DN6329_c1_g1	TRINITY_DN6329_c1_g1_i2	.		.			-0.706118685917361	-0.0578337735176547	0.0623682340109548	0.802791261708228	1
TRINITY_DN6329_c1_g1	TRINITY_DN6329_c1_g1_i3	.		.			-0.618731701624	3.95518528050004	0.944336469055817	0.331165102402082	1
TRINITY_DN6503_c0_g1	TRINITY_DN6503_c0_g1_i5	L12R1_DANRE	Loss of heterozygosity 12 chromosomal region 1 protein homolog	.			-5.96776352316943	0.425300247974754	1.18496378597486	0.276347779236721	1
TRINITY_DN5770_c0_g3	TRINITY_DN5770_c0_g3_i2	ISLR2_HUMAN	Immunoglobulin superfamily containing leucine-rich repeat protein 2	GO:0009986:cell surface		GO:0045773:positive regulation of axon extension	1.53273423029696	2.02061571903473	0.198557606440536	0.655887632153645	1
TRINITY_DN5770_c0_g3	TRINITY_DN5770_c0_g3_i4	ISLR2_HUMAN	Immunoglobulin superfamily containing leucine-rich repeat protein 2	GO:0009986:cell surface		GO:0045773:positive regulation of axon extension	0.852995241785228	0.360783857887864	0.756822942047072	0.384324607193679	1
TRINITY_DN5770_c0_g3	TRINITY_DN5770_c0_g3_i6	ISLR2_HUMAN	Immunoglobulin superfamily containing leucine-rich repeat protein 2	GO:0009986:cell surface		GO:0045773:positive regulation of axon extension	0.0822496560643388	4.1226853434587	0.0173357103815346	0.895249155786805	1
TRINITY_DN6583_c2_g1	TRINITY_DN6583_c2_g1_i1	CAH4_RABIT	Carbonic anhydrase 4	GO:0031225:anchored component of membrane	GO:0004089:carbonate dehydratase activity		0.489972937981253	0.991454867191461	0.160905909478548	0.688323834013295	1
TRINITY_DN259_c0_g1	TRINITY_DN259_c0_g1_i1	ANGL1_HUMAN	Angiopoietin-related protein 1	GO:0070062:extracellular exosome	GO:0005102:receptor binding	GO:0007169:transmembrane receptor protein tyrosine kinase signaling pathway	0.441564224655928	0.185703369453874	0.335487858466993	0.562445367460147	1
TRINITY_DN6373_c1_g1	TRINITY_DN6373_c1_g1_i1	.		.			0.0134514475668057	1.35631385502857	0.000529094230992677	0.981648638988727	1
TRINITY_DN6264_c0_g1	TRINITY_DN6264_c0_g1_i2	VGFR1_MOUSE	Vascular endothelial growth factor receptor 1	GO:0005768:endosome	GO:0005524:ATP binding	GO:0001525:angiogenesis	-0.0729700397900601	0.868533692683681	0.000293548294548529	0.986330312229707	1
TRINITY_DN4497_c0_g1	TRINITY_DN4497_c0_g1_i1	FBCD1_MOUSE	Fibrinogen C domain-containing protein 1	GO:0016021:integral component of membrane	GO:0008061:chitin binding		0.528889443902006	1.41460766019463	0.30979713293473	0.577804699350139	1
TRINITY_DN6383_c6_g12	TRINITY_DN6383_c6_g12_i1	YKJ2_CAEEL	GILT-like protein C02D5.2	GO:0016021:integral component of membrane			-0.803301307805992	3.06702693865469	1.33757778053545	0.247461583579258	1
TRINITY_DN6502_c5_g7	TRINITY_DN6502_c5_g7_i1	INT1_MOUSE	Integrator complex subunit 1	GO:0016021:integral component of membrane		GO:0001833:inner cell mass cell proliferation	0.229219746033023	4.44208667808982	0.267084995038335	0.605293919170225	1
TRINITY_DN5075_c0_g2	TRINITY_DN5075_c0_g2_i1	S35F6_HUMAN	Solute carrier family 35 member F6	GO:0070062:extracellular exosome		GO:1901029:negative regulation of mitochondrial outer membrane permeabilization involved in apoptotic signaling pathway	-0.170744326182749	4.67559783619029	0.182929475252061	0.668867689735595	1
TRINITY_DN5782_c0_g1	TRINITY_DN5782_c0_g1_i1	.		.			1.31908097711282	1.93240382796275	3.39952661717671	0.0652151323186492	1
TRINITY_DN6322_c4_g1	TRINITY_DN6322_c4_g1_i1	CSN5_DROME	COP9 signalosome complex subunit 5	GO:0005737:cytoplasm	GO:0042802:identical protein binding	GO:0000186:activation of MAPKK activity	-0.162348116732139	5.46181328677866	0.224307089442685	0.635777548147637	1
TRINITY_DN3120_c0_g1	TRINITY_DN3120_c0_g1_i1	RM54_HUMAN	39S ribosomal protein L54, mitochondrial	GO:0005743:mitochondrial inner membrane	GO:0044822:poly(A) RNA binding	GO:0032543:mitochondrial translation	0.29767549027523	0.458573377081263	0.0112083226570352	0.915685999829868	1
TRINITY_DN3120_c0_g1	TRINITY_DN3120_c0_g1_i2	RM54_HUMAN	39S ribosomal protein L54, mitochondrial	GO:0005743:mitochondrial inner membrane	GO:0044822:poly(A) RNA binding	GO:0032543:mitochondrial translation	0.42577653233898	1.62427782832958	0.365345889371216	0.545552151669495	1
TRINITY_DN6217_c4_g7	TRINITY_DN6217_c4_g7_i4	TRF_BLADI	Transferrin	.			1.79866540303688	1.70314301548061	1.18250780064608	0.276846047945449	1
TRINITY_DN4173_c0_g1	TRINITY_DN4173_c0_g1_i1	EDC4_DROME	Enhancer of mRNA-decapping protein 4 homolog	.			1.86226337542177	0.53262400240814	1.28906651584662	0.256220051173099	1
TRINITY_DN4173_c0_g1	TRINITY_DN4173_c0_g1_i2	EDC4_DROME	Enhancer of mRNA-decapping protein 4 homolog	.			-0.366310504319512	2.84719894525754	0.721866580358811	0.395532318705346	1
TRINITY_DN5502_c0_g1	TRINITY_DN5502_c0_g1_i1	TDRD7_BOVIN	Tudor domain-containing protein 7	GO:0043186:P granule	GO:0003729:mRNA binding	GO:0007281:germ cell development	-0.0898877686331051	3.89277797943425	0.0516652123347674	0.820190605943943	1
TRINITY_DN6240_c3_g1	TRINITY_DN6240_c3_g1_i10	FXDC2_MACFA	Fatty acid hydroxylase domain-containing protein 2	GO:0016021:integral component of membrane	GO:0005506:iron ion binding	GO:0006633:fatty acid biosynthetic process	-0.376012598259771	0.969753946783038	0.0299920677884549	0.862508229571254	1
TRINITY_DN6240_c3_g1	TRINITY_DN6240_c3_g1_i3	FXDC2_MACFA	Fatty acid hydroxylase domain-containing protein 2	GO:0016021:integral component of membrane	GO:0005506:iron ion binding	GO:0006633:fatty acid biosynthetic process	2.0184991163501	1.40416525093877	0.297276870624094	0.585594636035448	1
TRINITY_DN3744_c0_g1	TRINITY_DN3744_c0_g1_i1	LOV_DROME	Protein jim lovell	GO:0005634:nucleus	GO:0003677:DNA binding	GO:0042332:gravitaxis	-0.669835969968182	0.827749062409286	0.7586716829344	0.383744535987125	1
TRINITY_DN5350_c0_g2	TRINITY_DN5350_c0_g2_i4	ILEU_XENLA	Leukocyte elastase inhibitor	GO:0070062:extracellular exosome	GO:0004867:serine-type endopeptidase inhibitor activity	GO:0006928:movement of cell or subcellular component	-2.02320553562656	0.762629044356984	1.28321821814152	0.257301518554652	1
TRINITY_DN6042_c2_g4	TRINITY_DN6042_c2_g4_i1	PEB3_DROME	Ejaculatory bulb-specific protein 3	GO:0005576:extracellular region		GO:0007552:metamorphosis	0.440876637995798	0.733633285405476	0.330425508996975	0.565408640326066	1
TRINITY_DN6563_c0_g1	TRINITY_DN6563_c0_g1_i1	NPC2_DROME	Protein NPC2 homolog	GO:0005615:extracellular space	GO:0030882:lipid antigen binding	GO:0045456:ecdysteroid biosynthetic process	-0.0318187894936702	7.36833352110609	0.00449544396105317	0.946543433337502	1
TRINITY_DN3175_c0_g1	TRINITY_DN3175_c0_g1_i1	.		.			0.113681238409154	2.35927734850044	0.0374493388918762	0.846553062538487	1
TRINITY_DN6084_c2_g1	TRINITY_DN6084_c2_g1_i1	PCD16_RAT	Protocadherin-16	GO:0045177:apical part of cell	GO:0005509:calcium ion binding	GO:0001658:branching involved in ureteric bud morphogenesis	0.314830857715902	5.90243756547925	0.820760593677652	0.364957879955876	1
TRINITY_DN6444_c0_g1	TRINITY_DN6444_c0_g1_i1	TRY6_ANOGA	Trypsin-6	GO:0005737:cytoplasm	GO:0004252:serine-type endopeptidase activity	GO:0007586:digestion	-0.0380847220424659	7.18117163029149	0.00387137274243399	0.950387351885094	1
TRINITY_DN6444_c0_g1	TRINITY_DN6444_c0_g1_i2	TRY6_ANOGA	Trypsin-6	GO:0005615:extracellular space	GO:0004252:serine-type endopeptidase activity	GO:0006879:cellular iron ion homeostasis	-2.46227303361648	-0.0857163882978674	3.67881722157751	0.0551079298037442	1
TRINITY_DN6570_c2_g1	TRINITY_DN6570_c2_g1_i1	TAKT_DROME	Protein takeout	GO:0005576:extracellular region		GO:0008343:adult feeding behavior	-0.0549879112381199	2.71183603306333	0.00961743855674291	0.921877868444319	1
TRINITY_DN6309_c5_g4	TRINITY_DN6309_c5_g4_i2	PDIA6_MOUSE	Protein disulfide-isomerase A6	GO:0034663:endoplasmic reticulum chaperone complex	GO:0003756:protein disulfide isomerase activity	GO:0045454:cell redox homeostasis	0.221512374250746	5.37882467135663	0.387528109370254	0.533601602496522	1
TRINITY_DN6309_c5_g5	TRINITY_DN6309_c5_g5_i1	PDIA6_MOUSE	Protein disulfide-isomerase A6	GO:0034663:endoplasmic reticulum chaperone complex	GO:0003756:protein disulfide isomerase activity	GO:0045454:cell redox homeostasis	0.221512374250746	5.37882467135663	0.387528109370254	0.533601602496522	1
TRINITY_DN2523_c0_g1	TRINITY_DN2523_c0_g1_i2	TMEDA_DROYA	Transmembrane emp24 domain-containing protein bai {ECO:0000250|UniProtKB:Q8SXY6}	GO:0016021:integral component of membrane		GO:0009953:dorsal/ventral pattern formation	-0.0692380315205365	5.54296913278364	0.0261701505669405	0.871485474935535	1
TRINITY_DN4857_c0_g1	TRINITY_DN4857_c0_g1_i1	.		.			-0.286821098955202	0.0799369364116247	0.0808379046710379	0.776165103576902	1
TRINITY_DN7570_c0_g1	TRINITY_DN7570_c0_g1_i1	TXND_THEPA	Thioredoxin domain-containing protein	GO:0005789:endoplasmic reticulum membrane		GO:0045454:cell redox homeostasis	-0.18517113222633	3.23999679728132	0.14183875356296	0.706459842132055	1
TRINITY_DN5949_c0_g1	TRINITY_DN5949_c0_g1_i2	BGAL_PONAB	Beta-galactosidase	GO:0005764:lysosome	GO:0004565:beta-galactosidase activity	GO:0005975:carbohydrate metabolic process	0.458272268278051	4.80590616402159	0.765312082094637	0.381671215695255	1
TRINITY_DN5949_c0_g1	TRINITY_DN5949_c0_g1_i4	BGAL_PONAB	Beta-galactosidase	GO:0005764:lysosome	GO:0004565:beta-galactosidase activity	GO:0005975:carbohydrate metabolic process	2.02021607071275	2.55258083484843	4.1200470894244	0.0423778987588775	1
TRINITY_DN5949_c0_g1	TRINITY_DN5949_c0_g1_i5	BGAL_PONAB	Beta-galactosidase	GO:0005764:lysosome	GO:0004565:beta-galactosidase activity	GO:0005975:carbohydrate metabolic process	0.87342673926597	2.33392472813406	0.609811180176066	0.43485891299619	1
TRINITY_DN5949_c0_g1	TRINITY_DN5949_c0_g1_i8	BGAL_PONAB	Beta-galactosidase	GO:0005764:lysosome	GO:0004565:beta-galactosidase activity	GO:0005975:carbohydrate metabolic process	0.142030662427938	6.20728891918024	0.0520172694886929	0.819589530465274	1
TRINITY_DN5949_c0_g1	TRINITY_DN5949_c0_g1_i9	BGAL_PONAB	Beta-galactosidase	GO:0005764:lysosome	GO:0004565:beta-galactosidase activity	GO:0005975:carbohydrate metabolic process	-0.447038629357918	3.90944556844355	0.0888931173024501	0.765589072015761	1
TRINITY_DN5109_c0_g1	TRINITY_DN5109_c0_g1_i3	.		.			-0.130775488592255	1.10968921426113	0.0190929065534715	0.890100465640922	1
TRINITY_DN2100_c0_g1	TRINITY_DN2100_c0_g1_i1	CFAD_DICDI	Counting factor associated protein D	GO:0031410:cytoplasmic vesicle	GO:0004197:cysteine-type endopeptidase activity	GO:1903665:negative regulation of asexual reproduction	-1.16330012840425	5.57924042018775	0.888953842348283	0.345760964205489	1
TRINITY_DN3305_c0_g1	TRINITY_DN3305_c0_g1_i1	OFUT1_DROME	GDP-fucose protein O-fucosyltransferase 1	GO:0005737:cytoplasm	GO:0008417:fucosyltransferase activity	GO:0009790:embryo development	-0.529209532765979	1.48383496973927	0.574997545748713	0.448279830789841	1
TRINITY_DN3306_c0_g1	TRINITY_DN3306_c0_g1_i1	CUA3A_TENMO	Larval cuticle protein A3A	.	GO:0042302:structural constituent of cuticle		-0.742557431004831	1.58557654728502	0.538676887316472	0.462981585050689	1
TRINITY_DN5214_c0_g1	TRINITY_DN5214_c0_g1_i1	SGP1_SCHGR	Serine protease inhibitor I/II	GO:0005576:extracellular region	GO:0004867:serine-type endopeptidase inhibitor activity		1.35549384041067	-0.30264426680712	0.227681324490177	0.633248446649692	1
TRINITY_DN5214_c0_g1	TRINITY_DN5214_c0_g1_i3	SGP1_SCHGR	Serine protease inhibitor I/II	GO:0005576:extracellular region	GO:0004867:serine-type endopeptidase inhibitor activity		0.691612804880625	3.79264277738054	1.33525952020098	0.247871694642681	1
TRINITY_DN6501_c0_g2	TRINITY_DN6501_c0_g2_i1	FKB14_PONAB	Peptidyl-prolyl cis-trans isomerase FKBP14	GO:0005788:endoplasmic reticulum lumen	GO:0005509:calcium ion binding	GO:0006457:protein folding	1.21531845524156	0.454130905637777	1.49680964997372	0.221162902653944	1
TRINITY_DN6501_c0_g2	TRINITY_DN6501_c0_g2_i3	FKB14_PONAB	Peptidyl-prolyl cis-trans isomerase FKBP14	GO:0005788:endoplasmic reticulum lumen	GO:0005509:calcium ion binding	GO:0006457:protein folding	1.033116654837	2.11506335547594	2.50077119774132	0.113790563970844	1
TRINITY_DN6501_c0_g2	TRINITY_DN6501_c0_g2_i4	FKB14_PONAB	Peptidyl-prolyl cis-trans isomerase FKBP14	GO:0005788:endoplasmic reticulum lumen	GO:0005509:calcium ion binding	GO:0006457:protein folding	-0.319992489352293	2.44529975433109	0.419458775455665	0.517207228379646	1
TRINITY_DN6501_c0_g2	TRINITY_DN6501_c0_g2_i5	FKB14_PONAB	Peptidyl-prolyl cis-trans isomerase FKBP14	GO:0005788:endoplasmic reticulum lumen	GO:0005509:calcium ion binding	GO:0006457:protein folding	-0.481151085216066	0.760487842949769	0.459835806318699	0.497700719298848	1
TRINITY_DN15874_c0_g1	TRINITY_DN15874_c0_g1_i1	CUD4_LOCMI	Endocuticle structural glycoprotein ABD-4	.	GO:0042302:structural constituent of cuticle		-0.212312865285918	0.270654538768025	0.0261025371885757	0.871650156483998	1
TRINITY_DN4431_c0_g1	TRINITY_DN4431_c0_g1_i1	PDIA5_MOUSE	Protein disulfide-isomerase A5	GO:0005788:endoplasmic reticulum lumen	GO:0003756:protein disulfide isomerase activity	GO:0045454:cell redox homeostasis	-0.119754832272187	3.46706286547077	0.0984613467453471	0.753683949762029	1
TRINITY_DN7709_c0_g1	TRINITY_DN7709_c0_g1_i1	TMPS3_MOUSE	Transmembrane protease serine 3	GO:0005783:endoplasmic reticulum	GO:0005044:scavenger receptor activity	GO:0006883:cellular sodium ion homeostasis	0.556412957472269	0.565529914052065	0.372711755202235	0.541529827037333	1
TRINITY_DN6613_c0_g1	TRINITY_DN6613_c0_g1_i5	CD109_HUMAN	CD109 antigen	GO:0031225:anchored component of membrane	GO:0004867:serine-type endopeptidase inhibitor activity	GO:0001942:hair follicle development	0.570429079616526	3.44742096235542	1.65020391829597	0.198931178996853	1
TRINITY_DN5451_c0_g1	TRINITY_DN5451_c0_g1_i1	PTP69_DROME	Tyrosine-protein phosphatase 69D	GO:0030424:axon	GO:0004725:protein tyrosine phosphatase activity	GO:0007411:axon guidance	-3.19677260009768	2.22576876174569	0.684858900753644	0.407918583532699	1
TRINITY_DN5451_c0_g1	TRINITY_DN5451_c0_g1_i5	PTP69_DROME	Tyrosine-protein phosphatase 69D	GO:0030424:axon	GO:0004725:protein tyrosine phosphatase activity	GO:0007411:axon guidance	6.91351069190292	2.50059852251942	5.64971466454558	0.0174582126718637	0.776380516105116
TRINITY_DN6386_c3_g1	TRINITY_DN6386_c3_g1_i1	MYSA_DROME	Myosin heavy chain, muscle	.			1.09879229817951	3.59783706896729	0.628004773462752	0.428088121912566	1
TRINITY_DN5539_c0_g1	TRINITY_DN5539_c0_g1_i1	MCM3_DROME	DNA replication licensing factor Mcm3	GO:0042555:MCM complex	GO:0005524:ATP binding	GO:0032508:DNA duplex unwinding	-0.869649497510468	1.86119354486644	0.643147780202378	0.422573233700477	1
TRINITY_DN4854_c0_g1	TRINITY_DN4854_c0_g1_i1	VGFR3_COTCO	Vascular endothelial growth factor receptor 3	GO:0005887:integral component of plasma membrane	GO:0005524:ATP binding	GO:0001525:angiogenesis	-0.175918195068836	3.03759716806696	0.0322242574863054	0.857536353232264	1
TRINITY_DN5501_c0_g1	TRINITY_DN5501_c0_g1_i1	CTR2_ANOGA	Chymotrypsin-2	GO:0005576:extracellular region	GO:0004252:serine-type endopeptidase activity	GO:0007586:digestion	-0.188026709726102	7.16272016467231	0.0796704270763104	0.777744535418347	1
TRINITY_DN5501_c0_g1	TRINITY_DN5501_c0_g1_i3	CTR2_ANOGA	Chymotrypsin-2	GO:0005576:extracellular region	GO:0004252:serine-type endopeptidase activity	GO:0007586:digestion	-1.65725470910998	0.0072696910823007	2.36259587130883	0.124275237680611	1
TRINITY_DN6376_c8_g2	TRINITY_DN6376_c8_g2_i2	SL9B2_HUMAN	Mitochondrial sodium/hydrogen exchanger 9B2	GO:0016021:integral component of membrane	GO:0015299:solute:proton antiporter activity	GO:2001206:positive regulation of osteoclast development	-1.17565105717111	1.37056943602277	1.48529822641603	0.222947401972066	1
TRINITY_DN6487_c1_g1	TRINITY_DN6487_c1_g1_i14	CDO1_CAEEL	Cysteine dioxygenase 1	.	GO:0017172:cysteine dioxygenase activity	GO:0046439:L-cysteine metabolic process	-0.319858492319966	0.0980328603875917	0.10805598188297	0.74236832070096	1
TRINITY_DN6624_c24_g1	TRINITY_DN6624_c24_g1_i1	POLG_HRV16	Genome polyprotein	GO:0044162:host cell cytoplasmic vesicle membrane	GO:0005524:ATP binding	GO:0006260:DNA replication	0.268365712720464	0.198411768557982	0.0198850817945914	0.88785850823559	1
TRINITY_DN6198_c1_g1	TRINITY_DN6198_c1_g1_i1	YL_DROME		GO:0030135:coated vesicle	GO:0005509:calcium ion binding	GO:0048477:oogenesis	-0.664872017854466	4.00897355131088	0.169911724738443	0.680190272603865	1
TRINITY_DN6564_c3_g1	TRINITY_DN6564_c3_g1_i3	ITA1_DROME	Integrin alpha-PS1	GO:0016324:apical plasma membrane	GO:0050839:cell adhesion molecule binding	GO:0007015:actin filament organization	0.584221742966394	3.90632795391709	1.09202956506122	0.296021960016009	1
TRINITY_DN5437_c0_g1	TRINITY_DN5437_c0_g1_i2	TINAL_MOUSE	Tubulointerstitial nephritis antigen-like	GO:0005615:extracellular space	GO:0008234:cysteine-type peptidase activity	GO:0007155:cell adhesion	-1.97576878024927	2.25305636558127	0.0881305207706671	0.766567401699547	1
TRINITY_DN5693_c0_g1	TRINITY_DN5693_c0_g1_i1	CATL_DROME	Cathepsin L	GO:0005615:extracellular space	GO:0004197:cysteine-type endopeptidase activity	GO:0048102:autophagic cell death	-0.0292441129017886	7.86733095329145	0.00361889769008972	0.952030373963087	1
TRINITY_DN5693_c0_g1	TRINITY_DN5693_c0_g1_i2	CATL_DROME	Cathepsin L	GO:0005615:extracellular space	GO:0004197:cysteine-type endopeptidase activity	GO:0048102:autophagic cell death	-0.878870770266519	0.686218094704405	0.873221057828272	0.350065124459195	1
TRINITY_DN11356_c0_g1	TRINITY_DN11356_c0_g1_i1	CTR_PHACE	Chymotrypsin	GO:0005615:extracellular space	GO:0004252:serine-type endopeptidase activity	GO:0030574:collagen catabolic process	-0.463270870091843	4.54164055731278	0.674253193478171	0.411572668593644	1
TRINITY_DN6041_c3_g1	TRINITY_DN6041_c3_g1_i2	CYP5_CAEEL	Peptidyl-prolyl cis-trans isomerase 5	.	GO:0003755:peptidyl-prolyl cis-trans isomerase activity	GO:0006457:protein folding	0.283156528368082	7.69592484302194	0.461347774046428	0.496994761962158	1
TRINITY_DN5520_c0_g1	TRINITY_DN5520_c0_g1_i3	.		.			0.550921819623662	0.585725511442535	0.465982591608455	0.49484119329309	1
TRINITY_DN5663_c0_g1	TRINITY_DN5663_c0_g1_i3	.		GO:0005783:endoplasmic reticulum	GO:0015485:cholesterol binding	GO:0033344:cholesterol efflux	-0.185039771763753	8.92968939073638	0.131118368500143	0.717275282806818	1
TRINITY_DN1433_c0_g1	TRINITY_DN1433_c0_g1_i2	.		.			-0.769437352216659	6.49708019453565	0.20848076632842	0.647960778478106	1
TRINITY_DN13526_c0_g1	TRINITY_DN13526_c0_g1_i1	NPC2_BOVIN	Epididymal secretory protein E1	GO:0005576:extracellular region			-0.520294673506452	2.1068255215789	0.764854258135084	0.381813651301167	1
TRINITY_DN6513_c0_g1	TRINITY_DN6513_c0_g1_i1	CBPA1_DROME	Zinc carboxypeptidase A 1	GO:0005615:extracellular space	GO:0004181:metallocarboxypeptidase activity	GO:0007586:digestion	0.123717580116597	1.64260384202764	0.0426870349539091	0.836315691994367	1
TRINITY_DN6646_c2_g1	TRINITY_DN6646_c2_g1_i1	GNS_HUMAN	N-acetylglucosamine-6-sulfatase	GO:0070062:extracellular exosome	GO:0046872:metal ion binding	GO:0005975:carbohydrate metabolic process	-0.586797811270926	1.89652503814488	0.132624643931161	0.715726090335583	1
TRINITY_DN6646_c2_g1	TRINITY_DN6646_c2_g1_i2	GNS_HUMAN	N-acetylglucosamine-6-sulfatase	GO:0070062:extracellular exosome	GO:0046872:metal ion binding	GO:0005975:carbohydrate metabolic process	0.252417791504669	3.29133591660197	0.247200500174255	0.619053226053606	1
TRINITY_DN6138_c4_g1	TRINITY_DN6138_c4_g1_i8	PSH_DROME	Serine protease persephone	GO:0005576:extracellular region	GO:0008233:peptidase activity	GO:0006952:defense response	1.77011619723902	1.44524059819634	1.29975262428676	0.254258414562884	1
TRINITY_DN6158_c4_g5	TRINITY_DN6158_c4_g5_i1	SODCP_SOLLC	Superoxide dismutase [Cu-Zn], chloroplastic	GO:0009507:chloroplast	GO:0005507:copper ion binding	GO:0071486:cellular response to high light intensity	-0.617947563693558	3.10977327607616	1.55422654728769	0.212512571091586	1
TRINITY_DN6158_c4_g5	TRINITY_DN6158_c4_g5_i2	SODCP_SOLLC	Superoxide dismutase [Cu-Zn], chloroplastic	GO:0009507:chloroplast	GO:0005507:copper ion binding	GO:0071486:cellular response to high light intensity	-0.0505980722667906	4.59180892606672	0.0149366591259055	0.902728251831085	1
TRINITY_DN6619_c4_g7	TRINITY_DN6619_c4_g7_i6	RGL1_HUMAN	Ral guanine nucleotide dissociation stimulator-like 1	.			-5.86086952206755	-0.179105457857137	5.05546104362721	0.0245484499912255	0.92302143326346
TRINITY_DN4930_c0_g1	TRINITY_DN4930_c0_g1_i1	SC6A1_HUMAN	Sodium- and chloride-dependent GABA transporter 1	GO:0030424:axon	GO:0005332:gamma-aminobutyric acid:sodium symporter activity	GO:0051939:gamma-aminobutyric acid import	-0.0725900860811797	0.318143180863784	0.00862658070731537	0.925999380980061	1
TRINITY_DN9365_c0_g1	TRINITY_DN9365_c0_g1_i1	UD2A3_MOUSE	UDP-glucuronosyltransferase 2A3	GO:0016021:integral component of membrane	GO:0015020:glucuronosyltransferase activity	GO:0052695:cellular glucuronidation	-0.0506121346574655	3.14671645666885	0.0120861058334174	0.912459476173932	1
TRINITY_DN216_c0_g1	TRINITY_DN216_c0_g1_i1	LMBD2_DROPS	LMBR1 domain-containing protein 2 homolog	GO:0016021:integral component of membrane			0.235748256052101	3.88346122477415	0.420417292516688	0.516728896840713	1
TRINITY_DN4750_c0_g2	TRINITY_DN4750_c0_g2_i1	UBXN6_HUMAN	UBX domain-containing protein 6	.			0.123111832274776	4.29256206884781	0.122643747496639	0.726184634482359	1
TRINITY_DN5848_c0_g1	TRINITY_DN5848_c0_g1_i4	TRET1_BOMMO	Facilitated trehalose transporter Tret1 {ECO:0000303|PubMed:20035867}	GO:0016021:integral component of membrane	GO:0015574:trehalose transmembrane transporter activity	GO:0015771:trehalose transport	1.23119412704076	-0.0426955739349383	0.149063265939841	0.699432146838816	1
TRINITY_DN6467_c5_g1	TRINITY_DN6467_c5_g1_i1	TRM13_HUMAN	tRNA:m(4)X modification enzyme TRM13 homolog	.	GO:0046872:metal ion binding	GO:0010467:gene expression	-0.101447230727241	2.88931026182396	0.0467255011988053	0.828862390678383	1
TRINITY_DN6155_c2_g2	TRINITY_DN6155_c2_g2_i2	NUDT8_ARATH	Nudix hydrolase 8	.	GO:0016787:hydrolase activity	GO:0009611:response to wounding	-0.0769125143668518	3.85208030241275	0.038973644128384	0.843500885974464	1
TRINITY_DN5766_c0_g1	TRINITY_DN5766_c0_g1_i12	PTSS1_CHICK	Phosphatidylserine synthase 1	GO:0005789:endoplasmic reticulum membrane	GO:0016740:transferase activity	GO:0006659:phosphatidylserine biosynthetic process	-0.0419655179113693	2.13495922259568	0.00369213187995099	0.951548024998386	1
TRINITY_DN2178_c0_g1	TRINITY_DN2178_c0_g1_i1	CP305_DROME	Probable cytochrome P450 305a1	GO:0005789:endoplasmic reticulum membrane	GO:0020037:heme binding		-0.0180026191388387	4.17147571539422	0.000633379026879322	0.979921740767932	1
TRINITY_DN3313_c0_g1	TRINITY_DN3313_c0_g1_i1	TM2D2_DROME	TM2 domain-containing protein CG11103	GO:0016021:integral component of membrane			-0.248691957335561	2.18981203947084	0.210305996601901	0.646527672692657	1
TRINITY_DN6352_c1_g1	TRINITY_DN6352_c1_g1_i2	.		.			0.0668981652479108	9.90349210191837	0.0206063971351644	0.885856390695676	1
TRINITY_DN6063_c3_g3	TRINITY_DN6063_c3_g3_i2	BTAF1_HUMAN	TATA-binding protein-associated factor 172	.			0.266279175596711	7.46450274409287	0.235293388946292	0.627626337824051	1
TRINITY_DN6640_c3_g1	TRINITY_DN6640_c3_g1_i10	.		.			-1.3865583514783	0.756875880091235	0.155450120901902	0.693380503897571	1
TRINITY_DN2012_c0_g1	TRINITY_DN2012_c0_g1_i2	PICK1_RAT	PRKCA-binding protein	GO:0030054:cell junction	GO:0051015:actin filament binding	GO:0036294:cellular response to decreased oxygen levels	0.481203387909176	0.00461295978652172	0.136386109077378	0.711900473724592	1
TRINITY_DN474_c0_g1	TRINITY_DN474_c0_g1_i1	ELOV4_MACMU	Elongation of very long chain fatty acids protein 4 {ECO:0000255|HAMAP-Rule:MF_03204, ECO:0000305}	.			0.787920131274647	0.0222188413722635	0.388256634370005	0.533217215037448	1
TRINITY_DN6488_c2_g2	TRINITY_DN6488_c2_g2_i1	RL6_PIG	60S ribosomal protein L6	GO:0036464:cytoplasmic ribonucleoprotein granule	GO:0044822:poly(A) RNA binding	GO:0002181:cytoplasmic translation	-0.226865708019191	9.3152512573924	0.312415269937031	0.576201847294143	1
TRINITY_DN6291_c11_g1	TRINITY_DN6291_c11_g1_i1	PKHG1_HUMAN	Pleckstrin homology domain-containing family G member 1	.	GO:0005089:Rho guanyl-nucleotide exchange factor activity	GO:0035023:regulation of Rho protein signal transduction	-0.289630997521905	0.685650276809014	0.0281875048185073	0.866668756610143	1
TRINITY_DN6291_c11_g1	TRINITY_DN6291_c11_g1_i7	PKHG1_HUMAN	Pleckstrin homology domain-containing family G member 1	.	GO:0005089:Rho guanyl-nucleotide exchange factor activity	GO:0035023:regulation of Rho protein signal transduction	0.959019704124359	3.44739144962204	0.269461828999774	0.603693010547387	1
TRINITY_DN6500_c3_g5	TRINITY_DN6500_c3_g5_i2	.		.			-3.91040039673529	-0.251739486443099	1.02375754140523	0.311629364911868	1
TRINITY_DN3651_c0_g2	TRINITY_DN3651_c0_g2_i1	.		.			-1.4821176282402	0.633934433595564	0.746866463364708	0.387470144068142	1
TRINITY_DN3922_c0_g1	TRINITY_DN3922_c0_g1_i1	C6A20_DROME	Probable cytochrome P450 6a20	GO:0005789:endoplasmic reticulum membrane	GO:0020037:heme binding	GO:0002118:aggressive behavior	0.28247576256555	1.62735790822547	0.222505117611491	0.637137738082086	1
TRINITY_DN5138_c0_g1	TRINITY_DN5138_c0_g1_i1	KLD10_DROME	Kelch domain-containing protein 10 homolog	GO:0031462:Cul2-RING ubiquitin ligase complex		GO:0032874:positive regulation of stress-activated MAPK cascade	-0.0377532046243825	1.98295533491187	0.00519640768390345	0.942533377712788	1
TRINITY_DN5270_c0_g1	TRINITY_DN5270_c0_g1_i1	ALG12_DROME	Probable Dol-P-Man:Man(7)GlcNAc(2)-PP-Dol alpha-1,6-mannosyltransferase	GO:0005789:endoplasmic reticulum membrane	GO:0000009:alpha-1,6-mannosyltransferase activity	GO:0006488:dolichol-linked oligosaccharide biosynthetic process	0.041459542831532	3.31593077263845	0.00977201055013255	0.921254605328941	1
TRINITY_DN1688_c0_g1	TRINITY_DN1688_c0_g1_i1	YM67_CAEEL	Putative serine protease K12H4.7	.	GO:0008239:dipeptidyl-peptidase activity	GO:0045087:innate immune response	1.74556603362715	0.450619895933453	1.38753140365438	0.238822429168183	1
TRINITY_DN1685_c0_g1	TRINITY_DN1685_c0_g1_i1	TORS_DROME	Torsin-like protein	GO:0005788:endoplasmic reticulum lumen	GO:0005524:ATP binding	GO:0048085:adult chitin-containing cuticle pigmentation	0.148744664169156	3.23389578562632	0.122551688521382	0.726283288155762	1
TRINITY_DN10_c0_g1	TRINITY_DN10_c0_g1_i1	RLP24_DROME	Probable ribosome biogenesis protein RLP24	GO:0022625:cytosolic large ribosomal subunit	GO:0003735:structural constituent of ribosome	GO:1902626:assembly of large subunit precursor of preribosome	-0.381027859100855	4.03121978993183	0.644146887422445	0.422213126351441	1
TRINITY_DN10_c0_g2	TRINITY_DN10_c0_g2_i1	RLP24_DROME	Probable ribosome biogenesis protein RLP24	GO:0022625:cytosolic large ribosomal subunit	GO:0003735:structural constituent of ribosome	GO:1902626:assembly of large subunit precursor of preribosome	-0.112993372705256	4.20671358329088	0.0685094289883752	0.793519541085458	1
TRINITY_DN100_c0_g1	TRINITY_DN100_c0_g1_i1	ZUC_DROME	Mitochondrial cardiolipin hydrolase	GO:0016021:integral component of membrane	GO:0035755:cardiolipin hydrolase activity	GO:0032049:cardiolipin biosynthetic process	-0.433999079549726	1.36267105844477	0.18577236606327	0.66645878315971	1
TRINITY_DN1001_c0_g1	TRINITY_DN1001_c0_g1_i1	NXF2_DROME	Nuclear RNA export factor 2	GO:0005737:cytoplasm	GO:0044822:poly(A) RNA binding	GO:0016973:poly(A)+ mRNA export from nucleus	-0.298534609140713	1.04543102080331	0.089717921552869	0.764536066640207	1
TRINITY_DN10011_c0_g1	TRINITY_DN10011_c0_g1_i1	WUHO_ANOGA	tRNA (guanine-N(7)-)-methyltransferase non-catalytic subunit wuho {ECO:0000255|HAMAP-Rule:MF_03056}	GO:0005634:nucleus		GO:0036265:RNA (guanine-N7)-methylation	-0.487198732343059	1.65784858632096	0.461744711523926	0.496809706852151	1
TRINITY_DN1003_c0_g1	TRINITY_DN1003_c0_g1_i1	.		.			-0.339079361633756	-0.219401076244814	0.105926028409627	0.744830839362627	1
TRINITY_DN10069_c0_g1	TRINITY_DN10069_c0_g1_i1	.		.			0.0920001697653574	0.285853988716432	0.0111749876156348	0.915811006673433	1
TRINITY_DN1007_c0_g1	TRINITY_DN1007_c0_g1_i1	FBX42_HUMAN	F-box only protein 42	.			-0.296166700693158	1.68369203412698	0.248629529901815	0.61804172488932	1
TRINITY_DN1008_c0_g1	TRINITY_DN1008_c0_g1_i1	LYPA1_RABIT	Acyl-protein thioesterase 1	GO:0005737:cytoplasm	GO:0008474:palmitoyl-(protein) hydrolase activity	GO:0006631:fatty acid metabolic process	0.311357104641201	5.06841768930428	0.463108333542507	0.496174861093034	1
TRINITY_DN10104_c0_g1	TRINITY_DN10104_c0_g1_i1	COQ4_ANOGA	Ubiquinone biosynthesis protein COQ4 homolog, mitochondrial {ECO:0000255|HAMAP-Rule:MF_03111}	GO:0005743:mitochondrial inner membrane		GO:0006744:ubiquinone biosynthetic process	-0.0313480325204145	1.6440080667029	0.00325347929385209	0.954513906324782	1
TRINITY_DN1011_c0_g1	TRINITY_DN1011_c0_g1_i1	NPA1P_HUMAN	Nucleolar pre-ribosomal-associated protein 1	GO:0005730:nucleolus	GO:0044822:poly(A) RNA binding		-0.550767440036162	2.66739626863233	1.32382775357211	0.249906242310132	1
TRINITY_DN1012_c0_g1	TRINITY_DN1012_c0_g1_i1	TM115_BOVIN	Transmembrane protein 115 {ECO:0000305}	GO:0032580:Golgi cisterna membrane	GO:0042802:identical protein binding	GO:0006486:protein glycosylation	0.105940255923238	3.92929716654909	0.0751624582351503	0.78396341430761	1
TRINITY_DN10137_c0_g1	TRINITY_DN10137_c0_g1_i1	COQ3_RAT	Ubiquinone biosynthesis O-methyltransferase, mitochondrial {ECO:0000255|HAMAP-Rule:MF_03190}	GO:0005743:mitochondrial inner membrane	GO:0008425:2-polyprenyl-6-methoxy-1,4-benzoquinone methyltransferase activity	GO:0006071:glycerol metabolic process	-0.411727665126312	1.81825487805031	0.567787087765006	0.451139611107045	1
TRINITY_DN10147_c0_g1	TRINITY_DN10147_c0_g1_i1	EXOS1_MOUSE	Exosome complex component CSL4	GO:0005737:cytoplasm	GO:0003723:RNA binding	GO:0006396:RNA processing	-0.411288389301753	1.76926595625482	0.570304859611901	0.450137798728784	1
TRINITY_DN10162_c0_g1	TRINITY_DN10162_c0_g1_i1	EMC3_DANRE	ER membrane protein complex subunit 3	GO:0072546:ER membrane protein complex		GO:0045494:photoreceptor cell maintenance	-0.0736425909540031	4.4929739543068	0.0356461826353007	0.850248030350717	1
TRINITY_DN1017_c0_g1	TRINITY_DN1017_c0_g1_i1	PTH2_DROME	Probable peptidyl-tRNA hydrolase 2	GO:0005739:mitochondrion	GO:0004045:aminoacyl-tRNA hydrolase activity		-0.630595368194043	2.97581344270768	1.75768153933317	0.184913962715872	1
TRINITY_DN10184_c0_g1	TRINITY_DN10184_c0_g1_i1	ENV_NPVLD	Envelope fusion protein	GO:0020002:host cell plasma membrane		GO:0039654:fusion of virus membrane with host endosome membrane	-0.0180001309534768	3.38924197677899	0.00185249661073084	0.965669138567767	1
TRINITY_DN1021_c0_g1	TRINITY_DN1021_c0_g1_i1	ADHX_SPAAU	Alcohol dehydrogenase class-3	GO:0005737:cytoplasm	GO:0004022:alcohol dehydrogenase (NAD) activity	GO:0006069:ethanol oxidation	-0.123864241002632	4.28128282568566	0.0842192235832353	0.771659040196078	1
TRINITY_DN10225_c0_g1	TRINITY_DN10225_c0_g1_i1	.		GO:0030529:intracellular ribonucleoprotein complex	GO:0030337:DNA polymerase processivity factor activity	GO:0006259:DNA metabolic process	-0.225280352380966	3.23743382205882	0.329460956398568	0.565976668989881	1
TRINITY_DN1025_c0_g1	TRINITY_DN1025_c0_g1_i1	RM40_MOUSE	39S ribosomal protein L40, mitochondrial	GO:0005761:mitochondrial ribosome	GO:0044822:poly(A) RNA binding		-0.0700760369851422	2.83986756298614	0.0197557431717277	0.888221401236321	1
TRINITY_DN1026_c0_g1	TRINITY_DN1026_c0_g1_i1	TAF1B_DROME	TATA box-binding protein-associated factor RNA polymerase I subunit B	GO:0005730:nucleolus	GO:0046872:metal ion binding	GO:1901838:positive regulation of transcription of nuclear large rRNA transcript from RNA polymerase I promoter	-0.652758909460892	0.366593555715995	0.640881198106903	0.423391882623312	1
TRINITY_DN103_c0_g1	TRINITY_DN103_c0_g1_i1	U1165_ARATH	U11/U12 small nuclear ribonucleoprotein 65 kDa protein	GO:0005654:nucleoplasm	GO:0000166:nucleotide binding	GO:0032502:developmental process	-0.321290803563617	0.390063137776459	0.107657910998056	0.742826489784339	1
TRINITY_DN10329_c0_g1	TRINITY_DN10329_c0_g1_i1	SHQ1_DROME	Protein SHQ1 homolog	.		GO:0022618:ribonucleoprotein complex assembly	-0.568383974709821	0.723276604583937	0.422998218393527	0.51544477033728	1
TRINITY_DN10345_c0_g1	TRINITY_DN10345_c0_g1_i1	ECI2_RAT	Enoyl-CoA delta isomerase 2, mitochondrial	GO:0016020:membrane	GO:0004165:dodecenoyl-CoA delta-isomerase activity	GO:0006635:fatty acid beta-oxidation	-0.0425988873222706	2.78851329099464	0.00672739175774417	0.934630269519753	1
TRINITY_DN10355_c0_g1	TRINITY_DN10355_c0_g1_i1	.		.			0.588949343145505	1.26947079993522	0.337577529065938	0.561230866725708	1
TRINITY_DN1036_c0_g1	TRINITY_DN1036_c0_g1_i1	SSBP_DROME	Single-stranded DNA-binding protein, mitochondrial	GO:0000262:mitochondrial chromosome	GO:0003697:single-stranded DNA binding	GO:0006264:mitochondrial DNA replication	-0.795502771468413	2.06173485026052	1.46887697619641	0.225522965165119	1
TRINITY_DN10374_c0_g1	TRINITY_DN10374_c0_g1_i1	PGP_MOUSE	Phosphoglycolate phosphatase	.	GO:0000287:magnesium ion binding	GO:0005975:carbohydrate metabolic process	-0.162952041722974	2.56783594508927	0.129259410279929	0.71920114673471	1
TRINITY_DN1039_c0_g1	TRINITY_DN1039_c0_g1_i1	DDX56_BOVIN	Probable ATP-dependent RNA helicase DDX56	GO:0016020:membrane	GO:0005524:ATP binding	GO:0010501:RNA secondary structure unwinding	-0.387720845599996	3.88234603112865	0.966502805234444	0.325553920560014	1
TRINITY_DN104_c0_g1	TRINITY_DN104_c0_g1_i1	CHAC2_DANRE	Putative glutathione-specific gamma-glutamylcyclotransferase 2 {ECO:0000250|UniProtKB:Q9BUX1}	.	GO:0016746:transferase activity, transferring acyl groups		-0.124720903906349	2.70113809830641	0.0576322733057701	0.810278140700966	1
TRINITY_DN1044_c0_g1	TRINITY_DN1044_c0_g1_i1	.		.			0.146887491297029	2.70510304948601	0.0693784326706057	0.792243939834798	1
TRINITY_DN1045_c0_g1	TRINITY_DN1045_c0_g1_i1	ZO28_XENLA	Oocyte zinc finger protein XlCOF28	GO:0005634:nucleus	GO:0003677:DNA binding	GO:0006355:regulation of transcription, DNA-templated	-0.274780444812251	1.20705674821858	0.152120518894315	0.696517095367729	1
TRINITY_DN1046_c0_g1	TRINITY_DN1046_c0_g1_i1	IF3_CALS4	Translation initiation factor IF-3 {ECO:0000255|HAMAP-Rule:MF_00080}	GO:0005737:cytoplasm	GO:0003743:translation initiation factor activity		-0.0207437766120604	2.45573988859348	0.00194087423424555	0.964860280388307	1
TRINITY_DN1047_c0_g1	TRINITY_DN1047_c0_g1_i1	PREP_DROME	Presequence protease, mitochondrial	GO:0005759:mitochondrial matrix	GO:0004222:metalloendopeptidase activity	GO:0016485:protein processing	-0.226646895876124	3.96029197941545	0.308546549307008	0.578573453195333	1
TRINITY_DN10494_c0_g1	TRINITY_DN10494_c0_g1_i1	.		.			0.217889044771663	0.102400905050948	0.0510243533190935	0.821290313512996	1
TRINITY_DN1050_c0_g1	TRINITY_DN1050_c0_g1_i1	MGAT2_HUMAN	Alpha-1,6-mannosyl-glycoprotein 2-beta-N-acetylglucosaminyltransferase	GO:0005794:Golgi apparatus	GO:0008455:alpha-1,6-mannosylglycoprotein 2-beta-N-acetylglucosaminyltransferase activity	GO:0044267:cellular protein metabolic process	-0.206626363141155	-0.229899069735702	0.0562581864700864	0.812510881359876	1
TRINITY_DN1051_c0_g1	TRINITY_DN1051_c0_g1_i1	DNJC8_RAT	DnaJ homolog subfamily C member 8	.			-0.0644823514230185	2.90350662883255	0.0242091722226984	0.876353866810636	1
TRINITY_DN10535_c0_g1	TRINITY_DN10535_c0_g1_i1	RT17_BOVIN	28S ribosomal protein S17, mitochondrial	GO:0005743:mitochondrial inner membrane	GO:0019843:rRNA binding	GO:0006412:translation	-0.491846066786875	2.29728616060822	0.848607376971979	0.356946602786297	1
TRINITY_DN1055_c0_g1	TRINITY_DN1055_c0_g1_i1	ZIM3_HUMAN	Zinc finger imprinted 3	GO:0005634:nucleus	GO:0003677:DNA binding	GO:0006355:regulation of transcription, DNA-templated	-0.360081822063577	0.930906919395214	0.174185927089029	0.676418124115663	1
TRINITY_DN106_c0_g1	TRINITY_DN106_c0_g1_i1	ESF1_MOUSE	ESF1 homolog	GO:0005615:extracellular space	GO:0044822:poly(A) RNA binding	GO:0006355:regulation of transcription, DNA-templated	-0.196212148341489	2.10960486186534	0.108394251425358	0.741979715787359	1
TRINITY_DN1064_c0_g1	TRINITY_DN1064_c0_g1_i1	ATU_DROME	Another transcription unit protein	GO:0016593:Cdc73/Paf1 complex	GO:1990269:RNA polymerase II C-terminal domain phosphoserine binding	GO:0016570:histone modification	-0.242039641198683	2.70664440410153	0.223622461336463	0.636293538694826	1
TRINITY_DN1067_c0_g1	TRINITY_DN1067_c0_g1_i1	RM12_BOVIN	39S ribosomal protein L12, mitochondrial	GO:0005762:mitochondrial large ribosomal subunit	GO:0003735:structural constituent of ribosome	GO:0032543:mitochondrial translation	-0.0500189115045588	3.47905301100865	0.011276309531959	0.915431629466193	1
TRINITY_DN1071_c0_g1	TRINITY_DN1071_c0_g1_i1	UN93L_DROME	UNC93-like protein	GO:0016021:integral component of membrane			0.146313508300684	4.94982721519708	0.17630811184168	0.67456537859517	1
TRINITY_DN10732_c0_g1	TRINITY_DN10732_c0_g1_i1	CCD25_XENTR	Coiled-coil domain-containing protein 25	.			-0.242513960150878	3.65503610768884	0.331627888310806	0.564702097093269	1
TRINITY_DN1076_c0_g1	TRINITY_DN1076_c0_g1_i1	RM47_HUMAN	39S ribosomal protein L47, mitochondrial	GO:0005743:mitochondrial inner membrane	GO:0003735:structural constituent of ribosome	GO:0032543:mitochondrial translation	-0.193676963727567	3.14237024725504	0.209850653820836	0.646884485178596	1
TRINITY_DN1080_c0_g1	TRINITY_DN1080_c0_g1_i1	ZC3HE_MOUSE	Zinc finger CCCH domain-containing protein 14	GO:0005737:cytoplasm	GO:0046872:metal ion binding	GO:1900364:negative regulation of mRNA polyadenylation	-0.453205248729915	1.73696813513071	0.625010985845179	0.429191244576156	1
TRINITY_DN1081_c0_g1	TRINITY_DN1081_c0_g1_i1	.		.			-0.696795478457867	-0.406781467660132	0.331777033981836	0.564614574918511	1
TRINITY_DN1083_c0_g1	TRINITY_DN1083_c0_g1_i1	AP2M1_CHICK	AP-2 complex subunit mu	GO:0030131:clathrin adaptor complex	GO:0008289:lipid binding	GO:0006897:endocytosis	0.370754386581441	4.35550410567653	1.19844546756597	0.273632600735066	1
TRINITY_DN1085_c0_g1	TRINITY_DN1085_c0_g1_i1	JKAMP_HUMAN	JNK1/MAPK8-associated membrane protein	GO:0005789:endoplasmic reticulum membrane	GO:0031625:ubiquitin protein ligase binding	GO:0030433:ER-associated ubiquitin-dependent protein catabolic process	-0.539140883316371	2.02151815408706	1.16094755439525	0.281269112659899	1
TRINITY_DN1087_c0_g1	TRINITY_DN1087_c0_g1_i1	.		.			0.108204957352034	4.39309419990006	0.104014309469082	0.747064473360243	1
TRINITY_DN1096_c0_g1	TRINITY_DN1096_c0_g1_i1	TAF7_DROME	Transcription initiation factor TFIID subunit 7	GO:0005634:nucleus	GO:0035035:histone acetyltransferase binding	GO:0006357:regulation of transcription from RNA polymerase II promoter	-0.209560503784497	2.36312109248767	0.176715469823147	0.674211242276513	1
TRINITY_DN1097_c0_g1	TRINITY_DN1097_c0_g1_i1	C6A13_DROME	Probable cytochrome P450 6a13	GO:0005789:endoplasmic reticulum membrane	GO:0020037:heme binding	GO:0042742:defense response to bacterium	0.117330552750678	4.22884562382322	0.0845263399475029	0.771254659222763	1
TRINITY_DN1098_c0_g1	TRINITY_DN1098_c0_g1_i1	PX11B_HUMAN	Peroxisomal membrane protein 11B	GO:0070062:extracellular exosome	GO:0042803:protein homodimerization activity	GO:0016559:peroxisome fission	-0.0385085998246219	3.40232162407151	0.00646977449014696	0.93589136394504	1
TRINITY_DN1099_c0_g1	TRINITY_DN1099_c0_g1_i1	PORED_DROME	Polyprenol reductase	GO:0005789:endoplasmic reticulum membrane	GO:0016627:oxidoreductase activity, acting on the CH-CH group of donors	GO:0019348:dolichol metabolic process	-0.650933521079308	1.70250010430219	1.29331447318796	0.255438032804646	1
TRINITY_DN1101_c0_g1	TRINITY_DN1101_c0_g1_i1	KAT2A_MOUSE	Histone acetyltransferase KAT2A	GO:0005671:Ada2/Gcn5/Ada3 transcription activator complex	GO:0016407:acetyltransferase activity	GO:0071929:alpha-tubulin acetylation	0.00614177684297599	2.24268895690906	0.000152417810226346	0.990149758276317	1
TRINITY_DN1103_c0_g2	TRINITY_DN1103_c0_g2_i1	DSCR3_MOUSE	Down syndrome critical region protein 3 homolog	.	GO:0046872:metal ion binding	GO:0015074:DNA integration	-0.333227395595678	2.9584977218537	0.493707561383721	0.482278091240308	1
TRINITY_DN1104_c0_g1	TRINITY_DN1104_c0_g1_i1	S23A2_XENTR	Solute carrier family 23 member 2 {ECO:0000250|UniProtKB:Q9UGH3}	GO:0016021:integral component of membrane	GO:0070890:sodium-dependent L-ascorbate transmembrane transporter activity		0.15558779325969	5.36166908244082	0.169988970192147	0.680121610403018	1
TRINITY_DN1108_c0_g1	TRINITY_DN1108_c0_g1_i1	COX17_CANLF	Cytochrome c oxidase copper chaperone	GO:0005758:mitochondrial intermembrane space	GO:0016531:copper chaperone activity	GO:0006825:copper ion transport	-0.167883178765694	3.22754271445018	0.178712382690316	0.672482141538473	1
TRINITY_DN111_c0_g1	TRINITY_DN111_c0_g1_i1	SMI20_HUMAN	Small integral membrane protein 20	GO:0016021:integral component of membrane			-0.346444227055084	2.45712373342627	0.539705761903153	0.462554693831736	1
TRINITY_DN1112_c0_g1	TRINITY_DN1112_c0_g1_i1	TRET1_ANOGA	Facilitated trehalose transporter Tret1 {ECO:0000303|PubMed:20035867}	GO:0005887:integral component of plasma membrane	GO:0005355:glucose transmembrane transporter activity	GO:0046323:glucose import	-0.00902955085291495	3.30255016896576	0.000154978662702199	0.990067357637777	1
TRINITY_DN1112_c0_g1	TRINITY_DN1112_c0_g1_i2	TRET1_CULQU	Facilitated trehalose transporter Tret1 {ECO:0000250|UniProtKB:Q7PIR5}	GO:0016021:integral component of membrane	GO:0015574:trehalose transmembrane transporter activity	GO:0015771:trehalose transport	0.176626243912506	3.94829251301187	0.0524073652513088	0.818926004628945	1
TRINITY_DN11129_c0_g1	TRINITY_DN11129_c0_g1_i1	RABX5_MOUSE	Rab5 GDP/GTP exchange factor	GO:0005769:early endosome	GO:0003677:DNA binding	GO:0006897:endocytosis	-0.015499196896157	3.18825540798895	0.00129644972254839	0.971277378912586	1
TRINITY_DN1113_c0_g1	TRINITY_DN1113_c0_g1_i1	.		.			0.714958372455162	-0.129417469539747	0.960498532974823	0.327061304726225	1
TRINITY_DN11131_c0_g1	TRINITY_DN11131_c0_g1_i1	.		.			-1.64256620817335	3.04642973402522	0.694491856070911	0.404640723310498	1
TRINITY_DN11136_c0_g1	TRINITY_DN11136_c0_g1_i1	S35B3_ANOGA	Adenosine 3'-phospho 5'-phosphosulfate transporter 2	GO:0005794:Golgi apparatus	GO:0046964:3'-phosphoadenosine 5'-phosphosulfate transmembrane transporter activity	GO:1902559:3'-phospho-5'-adenylyl sulfate transmembrane transport	-0.155933166827829	3.15398701851233	0.156766696497535	0.69215095648142	1
TRINITY_DN11138_c0_g1	TRINITY_DN11138_c0_g1_i1	ABCGK_DICDI	ABC transporter G family member 20	GO:0043190:ATP-binding cassette (ABC) transporter complex	GO:0005524:ATP binding	GO:0055085:transmembrane transport	-0.396420530411754	0.496970485527107	0.256848728097479	0.612293433819946	1
TRINITY_DN11140_c0_g1	TRINITY_DN11140_c0_g1_i1	CARME_DROME	Carnosine N-methyltransferase {ECO:0000250|UniProtKB:Q5BJZ6}	.	GO:0030735:carnosine N-methyltransferase activity	GO:0035498:carnosine metabolic process	-0.0711029077548048	2.4926057228212	0.0205644544451551	0.885971820087642	1
TRINITY_DN11142_c0_g1	TRINITY_DN11142_c0_g1_i1	CI114_HUMAN	Putative methyltransferase C9orf114 {ECO:0000305}	GO:0005737:cytoplasm	GO:0003723:RNA binding	GO:0006355:regulation of transcription, DNA-templated	-0.330360891120814	3.03366209625245	0.49658863606626	0.481002893221694	1
TRINITY_DN11145_c0_g1	TRINITY_DN11145_c0_g1_i1	.		.			-0.0942393012949766	1.52328433040655	0.0228268954681804	0.879908095200962	1
TRINITY_DN11146_c0_g1	TRINITY_DN11146_c0_g1_i1	.		.			-1.3620669553977	-0.134014178933927	2.52479612611425	0.112069264209934	1
TRINITY_DN11150_c0_g1	TRINITY_DN11150_c0_g1_i1	TRAP1_MOUSE	Heat shock protein 75 kDa, mitochondrial	GO:0070062:extracellular exosome	GO:0005524:ATP binding	GO:1901856:negative regulation of cellular respiration	-0.222456970463508	3.81061133658956	0.225394696118306	0.63495981944538	1
TRINITY_DN11153_c0_g1	TRINITY_DN11153_c0_g1_i1	ANM5_HUMAN	Protein arginine N-methyltransferase 5	GO:0005737:cytoplasm	GO:0001046:core promoter sequence-specific DNA binding	GO:0008283:cell proliferation	-0.408873682308714	2.23281892652486	0.488218190324951	0.484723207318221	1
TRINITY_DN11157_c0_g1	TRINITY_DN11157_c0_g1_i1	.		.			0.658047281997174	0.803493068363835	0.790819294591506	0.373852503748448	1
TRINITY_DN11177_c0_g1	TRINITY_DN11177_c0_g1_i1	SET_DROME	Protein SET	GO:0005634:nucleus		GO:0006334:nucleosome assembly	-0.111831796481379	3.15715779225851	0.0664661572907718	0.796553305157924	1
TRINITY_DN11178_c0_g1	TRINITY_DN11178_c0_g1_i1	COPB_DROPS	Coatomer subunit beta {ECO:0000250|UniProtKB:P45437}	GO:0030126:COPI vesicle coat	GO:0005198:structural molecule activity	GO:0006886:intracellular protein transport	0.0333728635221682	4.68814314417395	0.00986139608523404	0.920896456166515	1
TRINITY_DN11179_c0_g1	TRINITY_DN11179_c0_g1_i1	KS6C1_HUMAN	Ribosomal protein S6 kinase delta-1	GO:0005737:cytoplasm	GO:0005524:ATP binding	GO:0007165:signal transduction	-0.621246439863138	2.06201124725595	0.715358938216959	0.397670494094813	1
TRINITY_DN11183_c0_g1	TRINITY_DN11183_c0_g1_i1	HCD2_DROME	3-hydroxyacyl-CoA dehydrogenase type-2	GO:0005829:cytosol	GO:0047015:3-hydroxy-2-methylbutyryl-CoA dehydrogenase activity	GO:0006637:acyl-CoA metabolic process	-0.042966651049495	3.29517820127406	0.0101185375860745	0.919875187574495	1
TRINITY_DN11184_c0_g1	TRINITY_DN11184_c0_g1_i1	SGF11_ANOGA	SAGA-associated factor 11 homolog {ECO:0000255|HAMAP-Rule:MF_03047}	GO:0071819:DUBm complex	GO:0003713:transcription coactivator activity	GO:0016578:histone deubiquitination	-0.629565155148149	1.17702878743852	0.814786642862767	0.366708851773758	1
TRINITY_DN11186_c0_g1	TRINITY_DN11186_c0_g1_i1	FBXL2_MOUSE	F-box/LRR-repeat protein 2 {ECO:0000305}	GO:0016020:membrane	GO:0036312:phosphatidylinositol 3-kinase regulatory subunit binding	GO:0006513:protein monoubiquitination	-0.0840827881804597	1.7114231693484	0.0207935105775536	0.885342895301655	1
TRINITY_DN11188_c0_g1	TRINITY_DN11188_c0_g1_i1	PDZD2_HUMAN	PDZ domain-containing protein 2	GO:0005911:cell-cell junction		GO:0007155:cell adhesion	-0.779154413557478	0.186325323068042	0.585816048085996	0.444041602958363	1
TRINITY_DN11190_c0_g1	TRINITY_DN11190_c0_g1_i1	PE1_ANOGA	Peritrophin-1	GO:0005576:extracellular region	GO:0008061:chitin binding	GO:0006030:chitin metabolic process	-0.243240940231053	0.342769603508761	0.0245744423621295	0.875432126191953	1
TRINITY_DN11194_c0_g1	TRINITY_DN11194_c0_g1_i1	COMD2_HUMAN	COMM domain-containing protein 2	GO:0005743:mitochondrial inner membrane	GO:0003735:structural constituent of ribosome	GO:0032543:mitochondrial translation	-0.408457443854559	3.4810466125755	1.01608270217194	0.313450008725911	1
TRINITY_DN11202_c0_g1	TRINITY_DN11202_c0_g1_i1	CTU1_ANOGA	Cytoplasmic tRNA 2-thiolation protein 1 {ECO:0000255|HAMAP-Rule:MF_03053}	GO:0005829:cytosol	GO:0016779:nucleotidyltransferase activity	GO:0032447:protein urmylation	-0.222222593102381	1.77702190490908	0.148966664421829	0.699524812940174	1
TRINITY_DN11204_c0_g1	TRINITY_DN11204_c0_g1_i1	CUL4B_MOUSE	Cullin-4B {ECO:0000312|EMBL:CAM17145.1}	GO:0080008:Cul4-RING E3 ubiquitin ligase complex	GO:0031625:ubiquitin protein ligase binding	GO:0007050:cell cycle arrest	0.105552807280539	3.79942575268288	0.0766260868910463	0.781922797078209	1
TRINITY_DN11209_c0_g1	TRINITY_DN11209_c0_g1_i1	BOP1_AEDAE	Ribosome biogenesis protein BOP1 homolog {ECO:0000255|HAMAP-Rule:MF_03027}	GO:0005654:nucleoplasm	GO:0043021:ribonucleoprotein complex binding	GO:0000466:maturation of 5.8S rRNA from tricistronic rRNA transcript (SSU-rRNA, 5.8S rRNA, LSU-rRNA)	-0.432019083243972	3.48626450140889	0.422994625655273	0.515446554008443	1
TRINITY_DN11216_c0_g1	TRINITY_DN11216_c0_g1_i1	.		.			-0.402881199190088	1.15337857422974	0.337258786037518	0.561415792365084	1
TRINITY_DN11217_c0_g1	TRINITY_DN11217_c0_g1_i1	DJB14_XENTR	DnaJ homolog subfamily B member 14	GO:0005789:endoplasmic reticulum membrane			-0.0266480015861641	4.04629473390335	0.00530094804741527	0.941959215272101	1
TRINITY_DN11219_c0_g1	TRINITY_DN11219_c0_g1_i1	.		.			-0.234192450397709	-0.174091187196702	0.094522144444955	0.758505031565039	1
TRINITY_DN1122_c0_g1	TRINITY_DN1122_c0_g1_i1	KIF1A_ANOGA	Kinesin-like protein unc-104	GO:0005737:cytoplasm	GO:0005524:ATP binding	GO:0030705:cytoskeleton-dependent intracellular transport	0.0338621642933459	1.70348789939997	0.00332792683448369	0.953997004020337	1
TRINITY_DN11221_c0_g1	TRINITY_DN11221_c0_g1_i1	DPOLQ_DROME	DNA polymerase theta {ECO:0000250|UniProtKB:O75417}	GO:0005634:nucleus	GO:0005524:ATP binding	GO:0071897:DNA biosynthetic process	-0.0687320541850179	1.39380164452161	0.00862730859685534	0.925996268018764	1
TRINITY_DN11223_c0_g1	TRINITY_DN11223_c0_g1_i1	CATIN_DROME	Cactin	GO:0071013:catalytic step 2 spliceosome	GO:0044822:poly(A) RNA binding	GO:0009950:dorsal/ventral axis specification	-0.202155337410019	2.42384961810282	0.181647366473968	0.669961325567072	1
TRINITY_DN11225_c0_g1	TRINITY_DN11225_c0_g1_i1	DOP1_DROME	Protein dopey-1 homolog	.		GO:0015031:protein transport	-0.00205110369011028	2.4651227825963	3.40423459155303e-06	0.998527858501522	1
TRINITY_DN11229_c0_g1	TRINITY_DN11229_c0_g1_i1	MOC2B_ANOGA	Molybdopterin synthase catalytic subunit {ECO:0000255|HAMAP-Rule:MF_03052}	GO:0005829:cytosol	GO:0030366:molybdopterin synthase activity	GO:0006777:Mo-molybdopterin cofactor biosynthetic process	0.0487878150382458	3.04742308092838	0.0123600494259457	0.911476973834078	1
TRINITY_DN11233_c0_g1	TRINITY_DN11233_c0_g1_i1	SYG_BOMMO		GO:0005737:cytoplasm	GO:0005524:ATP binding	GO:0015966:diadenosine tetraphosphate biosynthetic process	-0.0179181246514933	5.42296730549128	0.00228847968637069	0.961845306255654	1
TRINITY_DN11246_c0_g1	TRINITY_DN11246_c0_g1_i1	SMU1_XENLA		GO:0005737:cytoplasm			-0.469202243900583	2.20651752254437	0.763618004720712	0.382198643633379	1
TRINITY_DN11251_c0_g1	TRINITY_DN11251_c0_g1_i1	NUFP1_RAT	Nuclear fragile X mental retardation-interacting protein 1	GO:0022626:cytosolic ribosome	GO:0042802:identical protein binding	GO:0000492:box C/D snoRNP assembly	-0.492046470309006	0.867900139691395	0.309765171443218	0.577824321269473	1
TRINITY_DN11257_c0_g1	TRINITY_DN11257_c0_g1_i1	CTU2_ANOGA	Cytoplasmic tRNA 2-thiolation protein 2 {ECO:0000255|HAMAP-Rule:MF_03054}	GO:0005829:cytosol	GO:0016779:nucleotidyltransferase activity	GO:0032447:protein urmylation	0.0989090323065352	2.04857255954268	0.0315460821398923	0.85902756798789	1
TRINITY_DN11271_c0_g1	TRINITY_DN11271_c0_g1_i1	BPL1_MOUSE	Biotin--protein ligase	GO:0000785:chromatin	GO:0005524:ATP binding	GO:0008283:cell proliferation	-0.0569601831026497	1.94149318711165	0.0102710918487893	0.919275487602683	1
TRINITY_DN11272_c0_g1	TRINITY_DN11272_c0_g1_i1	BRCA2_RAT	Breast cancer type 2 susceptibility protein homolog	GO:0005813:centrosome	GO:0043015:gamma-tubulin binding	GO:0051298:centrosome duplication	-0.758598045111902	0.84144830052685	1.53809274711817	0.214901919319282	1
TRINITY_DN11276_c0_g1	TRINITY_DN11276_c0_g1_i1	ZFP2_HUMAN	Zinc finger protein 2 homolog	GO:0005634:nucleus	GO:0003677:DNA binding	GO:0006355:regulation of transcription, DNA-templated	-0.432821076225018	0.515486264702288	0.218830799820402	0.639932237875098	1
TRINITY_DN11277_c0_g1	TRINITY_DN11277_c0_g1_i1	RPP30_BOVIN	Ribonuclease P protein subunit p30	GO:0005655:nucleolar ribonuclease P complex	GO:0004526:ribonuclease P activity	GO:0090502:RNA phosphodiester bond hydrolysis, endonucleolytic	-0.841092172094164	0.824836871481805	0.779461666642926	0.377305831829205	1
TRINITY_DN11278_c0_g1	TRINITY_DN11278_c0_g1_i1	.		.			-0.390535929456904	0.902293682230421	0.186799199971769	0.665594075240809	1
TRINITY_DN11282_c0_g1	TRINITY_DN11282_c0_g1_i1	BUD31_BRABE	Protein BUD31 homolog	GO:0005634:nucleus			-0.268368519633293	2.97733517553821	0.308882624600209	0.57836666222275	1
TRINITY_DN11285_c0_g1	TRINITY_DN11285_c0_g1_i1	.		.			0.19046786923547	-0.0621084684812601	0.0302538339448897	0.861915529833047	1
TRINITY_DN11296_c0_g1	TRINITY_DN11296_c0_g1_i1	SRYC_DROME	Serendipity locus protein H-1	GO:0005634:nucleus	GO:0003677:DNA binding	GO:0007275:multicellular organism development	-0.166594124923665	0.256145841608531	0.0213563937276264	0.883812236238987	1
TRINITY_DN1130_c0_g1	TRINITY_DN1130_c0_g1_i1	GATD1_MOUSE	GATA zinc finger domain-containing protein 1	GO:0005654:nucleoplasm	GO:0043565:sequence-specific DNA binding		-0.390825625332784	2.49971340053691	0.55631923454882	0.455747092212807	1
TRINITY_DN11300_c0_g1	TRINITY_DN11300_c0_g1_i1	MCM6_ANOGA	DNA replication licensing factor Mcm6	GO:0042555:MCM complex	GO:0005524:ATP binding	GO:0051301:cell division	-0.613737347775193	2.72152563068241	1.01590398378508	0.313492569911776	1
TRINITY_DN11305_c0_g1	TRINITY_DN11305_c0_g1_i1	.		.			1.02884537284484	-0.0834346798361513	1.32257735110532	0.250130020094243	1
TRINITY_DN11306_c0_g1	TRINITY_DN11306_c0_g1_i1	.		.			-0.197005803729064	1.48481486309369	0.0740406040073331	0.785542029707342	1
TRINITY_DN11307_c0_g1	TRINITY_DN11307_c0_g1_i1	SYWC_HUMAN	Tryptophan--tRNA ligase, cytoplasmic	GO:0005737:cytoplasm	GO:0005524:ATP binding	GO:0001525:angiogenesis	-0.0170670771865939	5.3375656644673	0.00193451193136118	0.964917885535873	1
TRINITY_DN11319_c0_g1	TRINITY_DN11319_c0_g1_i1	DDX17_MOUSE	Probable ATP-dependent RNA helicase DDX17	GO:0016020:membrane	GO:0005524:ATP binding	GO:0033148:positive regulation of intracellular estrogen receptor signaling pathway	-0.29358721319301	4.16392394708704	0.712306548670516	0.398679155464939	1
TRINITY_DN11321_c0_g1	TRINITY_DN11321_c0_g1_i1	TBP_SPOFR	TATA-box-binding protein	GO:0005634:nucleus	GO:0003682:chromatin binding	GO:0006352:DNA-templated transcription, initiation	-0.38501534643797	2.24816580955198	0.445966001896345	0.504256887247892	1
TRINITY_DN11323_c0_g1	TRINITY_DN11323_c0_g1_i1	.		.			-0.232674339837467	1.73734762715879	0.142627838132729	0.705682436160364	1
TRINITY_DN11336_c0_g1	TRINITY_DN11336_c0_g1_i1	TBRG1_HUMAN	Transforming growth factor beta regulator 1	GO:0005634:nucleus		GO:0007049:cell cycle	-0.646499829866435	1.33564181258569	0.618247501649016	0.431699271711958	1
TRINITY_DN11337_c0_g1	TRINITY_DN11337_c0_g1_i1	LPPRC_RAT	Leucine-rich PPR motif-containing protein, mitochondrial	GO:0000794:condensed nuclear chromosome	GO:0048487:beta-tubulin binding	GO:0047497:mitochondrion transport along microtubule	-0.230549429590176	1.84020289672266	0.161877821797629	0.687433503858551	1
TRINITY_DN11343_c0_g1	TRINITY_DN11343_c0_g1_i1	.		.			-0.354960288268644	1.41621537086561	0.330329100625975	0.565465365937898	1
TRINITY_DN11346_c0_g1	TRINITY_DN11346_c0_g1_i1	PDD2L_CHICK	Programmed cell death protein 2-like	GO:0005737:cytoplasm			0.0244658146790734	1.74753078137725	0.00187983078560561	0.965416942187473	1
TRINITY_DN1135_c0_g1	TRINITY_DN1135_c0_g1_i2	PLPL8_RABIT	Calcium-independent phospholipase A2-gamma	GO:0005789:endoplasmic reticulum membrane	GO:0004622:lysophospholipase activity	GO:0016042:lipid catabolic process	-3.02589526911639	-0.239475204077402	2.41151625651293	0.120445653819673	1
TRINITY_DN11352_c0_g1	TRINITY_DN11352_c0_g1_i1	.		.			-1.27116688428514	0.951192395035389	1.41403021089026	0.234388505808454	1
TRINITY_DN11355_c0_g1	TRINITY_DN11355_c0_g1_i1	SPG7_HUMAN	Paraplegin	GO:0016021:integral component of membrane	GO:0005524:ATP binding	GO:0008089:anterograde axonal transport	-0.052394549499126	3.60430265850766	0.0184121017592634	0.892065404753123	1
TRINITY_DN11362_c0_g1	TRINITY_DN11362_c0_g1_i1	FBF1_CHICK	Fas-binding factor 1 homolog	GO:0030054:cell junction		GO:0043297:apical junction assembly	0.21725704897231	0.174945964574659	0.0652793642814125	0.798338282178863	1
TRINITY_DN11364_c0_g1	TRINITY_DN11364_c0_g1_i1	DEFM_HUMAN	Peptide deformylase, mitochondrial	GO:0005739:mitochondrion	GO:0005506:iron ion binding	GO:0031365:N-terminal protein amino acid modification	-0.391701275782554	1.92164297829741	0.547589873767487	0.459304145967973	1
TRINITY_DN11365_c0_g1	TRINITY_DN11365_c0_g1_i1	NH2L1_DROME	NHP2-like protein 1 homolog	GO:0005730:nucleolus	GO:0003729:mRNA binding	GO:0000398:mRNA splicing, via spliceosome	-0.561960525615238	4.78121408528265	0.63423681843862	0.425805466710831	1
TRINITY_DN11370_c0_g1	TRINITY_DN11370_c0_g1_i1	TTF2_DROME	Transcription termination factor 2	GO:0005737:cytoplasm	GO:0005524:ATP binding	GO:0006353:DNA-templated transcription, termination	-0.616153333847051	1.49502757065879	0.630753267326106	0.427079145089708	1
TRINITY_DN11372_c0_g1	TRINITY_DN11372_c0_g1_i1	ECHM_CAEEL	Probable enoyl-CoA hydratase, mitochondrial	GO:0005759:mitochondrial matrix	GO:0004300:enoyl-CoA hydratase activity	GO:0006635:fatty acid beta-oxidation	0.156391992100829	5.23192619220273	0.114602130665288	0.734964302251984	1
TRINITY_DN11375_c0_g1	TRINITY_DN11375_c0_g1_i1	.		.			-0.73764715155498	0.209861842943977	0.628680492474464	0.427839731347496	1
TRINITY_DN11380_c0_g1	TRINITY_DN11380_c0_g1_i1	UD2B1_RAT	UDP-glucuronosyltransferase 2B1	GO:0005789:endoplasmic reticulum membrane	GO:0015020:glucuronosyltransferase activity	GO:0070980:biphenyl catabolic process	0.0482711340224315	4.66683396509225	0.0197604626319166	0.888208138310076	1
TRINITY_DN11383_c0_g1	TRINITY_DN11383_c0_g1_i1	NSMA3_MOUSE	Sphingomyelin phosphodiesterase 4	GO:0005783:endoplasmic reticulum	GO:0046872:metal ion binding	GO:0071356:cellular response to tumor necrosis factor	-0.501407506246865	1.98866112112029	0.731862372260163	0.392280186466596	1
TRINITY_DN1139_c0_g1	TRINITY_DN1139_c0_g1_i1	RAB9B_HUMAN	Ras-related protein Rab-9B	GO:0045335:phagocytic vesicle	GO:0019003:GDP binding	GO:0015031:protein transport	0.19998289717614	3.39547464336442	0.162496941324184	0.686867971167602	1
TRINITY_DN11396_c0_g1	TRINITY_DN11396_c0_g1_i1	ALLC_BOVIN	Probable allantoicase	.	GO:0004037:allantoicase activity	GO:0000256:allantoin catabolic process	0.192051190321156	0.570351801275587	0.0749340922816044	0.78428372738565	1
TRINITY_DN11397_c0_g1	TRINITY_DN11397_c0_g1_i1	UTP18_DROME	U3 small nucleolar RNA-associated protein 18 homolog	GO:0042585:germinal vesicle		GO:0048132:female germ-line stem cell asymmetric division	-0.393160864211281	2.97875624410033	0.718463076145976	0.396648511205917	1
TRINITY_DN11398_c0_g1	TRINITY_DN11398_c0_g1_i1	TM14_DROME	Transmembrane protein 14 homolog	GO:0016021:integral component of membrane			-0.116327496622408	4.58367310606242	0.0991368376770206	0.752867931572061	1
TRINITY_DN11405_c0_g1	TRINITY_DN11405_c0_g1_i1	CENPA_HUMAN	Histone H3-like centromeric protein A	GO:0000775:chromosome, centromeric region	GO:0003730:mRNA 3'-UTR binding	GO:0034080:CENP-A containing nucleosome assembly	-0.960573075727746	0.799598248698345	0.922560025082895	0.336803689886483	1
TRINITY_DN11408_c0_g1	TRINITY_DN11408_c0_g1_i1	HEAT3_HUMAN	HEAT repeat-containing protein 3	.			-0.358315847637616	3.61222187298267	0.61764341819651	0.431924356839792	1
TRINITY_DN11412_c0_g1	TRINITY_DN11412_c0_g1_i1	NCOA5_HUMAN	Nuclear receptor coactivator 5	GO:0015629:actin cytoskeleton	GO:0003682:chromatin binding	GO:0042593:glucose homeostasis	-0.395858211281823	2.80081636945863	0.675787008914904	0.411041238459494	1
TRINITY_DN11416_c0_g1	TRINITY_DN11416_c0_g1_i1	LNPB_DANRE	Protein lunapark-B	GO:0005789:endoplasmic reticulum membrane	GO:0046872:metal ion binding	GO:0071786:endoplasmic reticulum tubular network organization	-0.261527312238182	2.99490512023995	0.35594923570621	0.550764578730587	1
TRINITY_DN11417_c0_g1	TRINITY_DN11417_c0_g1_i1	.		.			0.179034361956562	2.20436355025046	0.124811718139852	0.723873275875013	1
TRINITY_DN11422_c0_g1	TRINITY_DN11422_c0_g1_i1	RM37_HUMAN	39S ribosomal protein L37, mitochondrial	GO:0005743:mitochondrial inner membrane	GO:0044822:poly(A) RNA binding	GO:0032543:mitochondrial translation	-0.425037182128716	2.7713815531753	0.972643290557337	0.324021833478129	1
TRINITY_DN11423_c0_g1	TRINITY_DN11423_c0_g1_i1	RMD1_MOUSE	Regulator of microtubule dynamics protein 1	GO:0005813:centrosome			0.006244616218048	0.357708093886701	9.28371826587338e-05	0.992312337339795	1
TRINITY_DN11424_c0_g1	TRINITY_DN11424_c0_g1_i1	ECI1_MOUSE	Enoyl-CoA delta isomerase 1, mitochondrial	GO:0070062:extracellular exosome	GO:0004165:dodecenoyl-CoA delta-isomerase activity	GO:0006635:fatty acid beta-oxidation	0.0253884298852513	4.41363040971598	0.00476540974949002	0.944964189870472	1
TRINITY_DN11428_c0_g1	TRINITY_DN11428_c0_g1_i1	BDH_MOUSE	D-beta-hydroxybutyrate dehydrogenase, mitochondrial	GO:0005737:cytoplasm	GO:0003858:3-hydroxybutyrate dehydrogenase activity	GO:0060612:adipose tissue development	-1.80041919616576	0.618923999391373	5.50745424684463	0.0189355889316804	0.808730879092002
TRINITY_DN11430_c0_g1	TRINITY_DN11430_c0_g1_i1	.		GO:0032783:ELL-EAF complex		GO:0006355:regulation of transcription, DNA-templated	-0.731923347755623	0.603468653113694	1.33441614611691	0.24802109778248	1
TRINITY_DN11432_c0_g1	TRINITY_DN11432_c0_g1_i1	NDUAD_BOVIN	NADH dehydrogenase [ubiquinone] 1 alpha subcomplex subunit 13	GO:0005737:cytoplasm	GO:0008137:NADH dehydrogenase (ubiquinone) activity	GO:0097190:apoptotic signaling pathway	0.00687661919723841	5.05387608872322	0.000265355897703046	0.987003236177614	1
TRINITY_DN11436_c0_g1	TRINITY_DN11436_c0_g1_i1	.		.			-0.240748111366925	1.18496702863365	0.156571546841089	0.692332828508982	1
TRINITY_DN11443_c0_g1	TRINITY_DN11443_c0_g1_i1	LYSM4_MOUSE	LysM and putative peptidoglycan-binding domain-containing protein 4	GO:0016021:integral component of membrane			-0.205131945361806	2.41277570394439	0.147879837741995	0.700569750866742	1
TRINITY_DN1145_c0_g1	TRINITY_DN1145_c0_g1_i1	GCSP_MOUSE	Glycine dehydrogenase (decarboxylating), mitochondrial	GO:0005960:glycine cleavage complex	GO:0016594:glycine binding	GO:0019464:glycine decarboxylation via glycine cleavage system	0.111386841820147	0.441915018610957	0.0123401465996502	0.911547981929176	1
TRINITY_DN1145_c0_g3	TRINITY_DN1145_c0_g3_i1	RUVB1_AEDAE	RuvB-like helicase 1	GO:0031011:Ino80 complex	GO:0005524:ATP binding	GO:0007049:cell cycle	-0.18172466960052	2.13429663514534	0.128963249335966	0.719509408444741	1
TRINITY_DN11451_c0_g1	TRINITY_DN11451_c0_g1_i1	EXOS7_HUMAN	Exosome complex component RRP42	GO:0000177:cytoplasmic exosome (RNase complex)	GO:0000175:3'-5'-exoribonuclease activity	GO:0043928:exonucleolytic nuclear-transcribed mRNA catabolic process involved in deadenylation-dependent decay	-0.404117564352802	2.4768994565267	0.58392653643962	0.444777346590598	1
TRINITY_DN11453_c0_g1	TRINITY_DN11453_c0_g1_i1	PSB5_PONAB	Proteasome subunit beta type-5	GO:0005737:cytoplasm	GO:0004298:threonine-type endopeptidase activity	GO:0051603:proteolysis involved in cellular protein catabolic process	-0.086033254000602	5.31012863246602	0.0626075057894956	0.802421148296955	1
TRINITY_DN11455_c0_g1	TRINITY_DN11455_c0_g1_i1	CYB5R_DROME	Cytochrome b5-related protein	GO:0016021:integral component of membrane	GO:0020037:heme binding	GO:0006629:lipid metabolic process	0.10781154612229	3.75292236408479	0.0598129473881914	0.806791829341449	1
TRINITY_DN11456_c0_g1	TRINITY_DN11456_c0_g1_i1	SDR1_AEDAE	Farnesol dehydrogenase {ECO:0000305}	.	GO:0047886:farnesol dehydrogenase activity	GO:0006718:juvenile hormone biosynthetic process	0.303649056921562	3.1099142135828	0.175008461533279	0.675698455490872	1
TRINITY_DN11468_c0_g1	TRINITY_DN11468_c0_g1_i1	HOOK_ANOGA	Protein hook	GO:0005768:endosome	GO:0008017:microtubule binding	GO:0030705:cytoskeleton-dependent intracellular transport	0.0436466008044883	2.73611809744525	0.00897850358049856	0.92450945778927	1
TRINITY_DN11471_c0_g1	TRINITY_DN11471_c0_g1_i1	MD2L2_DANRE	Mitotic spindle assembly checkpoint protein MAD2B	GO:0005737:cytoplasm		GO:0051301:cell division	0.108164736261719	1.89917580703554	0.0257634362641925	0.872479403381392	1
TRINITY_DN11472_c0_g1	TRINITY_DN11472_c0_g1_i1	MED28_AEDAE	Mediator of RNA polymerase II transcription subunit 28	GO:0005634:nucleus		GO:0006355:regulation of transcription, DNA-templated	-0.413722422655017	2.57171734108965	0.753811608894087	0.38527212954912	1
TRINITY_DN11473_c0_g1	TRINITY_DN11473_c0_g1_i1	.		.			0.229838428806435	1.30526507909493	0.144020374179784	0.704316482805615	1
TRINITY_DN11480_c0_g1	TRINITY_DN11480_c0_g1_i1	DDX24_HUMAN	ATP-dependent RNA helicase DDX24	GO:0016020:membrane	GO:0005524:ATP binding	GO:0016070:RNA metabolic process	0.0462052545411344	2.71993685516608	0.00608702775028869	0.937812616095673	1
TRINITY_DN11481_c0_g1	TRINITY_DN11481_c0_g1_i1	PRKAA_XENLA	Interferon-inducible double-stranded RNA-dependent protein kinase activator A homolog A	GO:0005737:cytoplasm	GO:0003723:RNA binding	GO:0030422:production of siRNA involved in RNA interference	0.865139963899592	1.11689045029269	0.309326390419215	0.578093833501113	1
TRINITY_DN11481_c0_g1	TRINITY_DN11481_c0_g1_i2	PRKAA_XENLA	Interferon-inducible double-stranded RNA-dependent protein kinase activator A homolog A	GO:0005737:cytoplasm	GO:0003723:RNA binding	GO:0030422:production of siRNA involved in RNA interference	0.244582652968858	0.929129496772043	0.0112857663194568	0.915396308747676	1
TRINITY_DN11488_c0_g1	TRINITY_DN11488_c0_g1_i1	K10_DROME	DNA-binding protein K10	GO:0005634:nucleus	GO:0003677:DNA binding	GO:0009953:dorsal/ventral pattern formation	-0.0877489119226881	2.16373114512704	0.0300429452118004	0.862392823225721	1
TRINITY_DN11489_c0_g1	TRINITY_DN11489_c0_g1_i1	FLNA_HUMAN	Filamin-A	GO:0015629:actin cytoskeleton	GO:0051015:actin filament binding	GO:0051764:actin crosslink formation	0.334564686561301	0.797897972394359	0.257506142760775	0.611838668061492	1
TRINITY_DN11490_c0_g1	TRINITY_DN11490_c0_g1_i1	ST1B1_CHICK	Sulfotransferase family cytosolic 1B member 1	GO:0005737:cytoplasm	GO:0008146:sulfotransferase activity	GO:0008202:steroid metabolic process	0.261743335637397	1.01990938517836	0.162751936283959	0.686635410992516	1
TRINITY_DN11498_c0_g1	TRINITY_DN11498_c0_g1_i1	.		.			-0.21172336243436	3.22894711058537	0.179196082130871	0.672065026970606	1
TRINITY_DN1150_c0_g1	TRINITY_DN1150_c0_g1_i1	CLP1L_CHICK	Cleft lip and palate transmembrane protein 1-like protein	GO:0016021:integral component of membrane		GO:0006915:apoptotic process	-0.276680627327475	3.29410922812339	0.443879013613133	0.50525613826816	1
TRINITY_DN11500_c0_g1	TRINITY_DN11500_c0_g1_i1	SBDS_XENTR	Ribosome maturation protein SBDS	GO:0005737:cytoplasm	GO:0043022:ribosome binding	GO:0008283:cell proliferation	-0.265827162232014	2.59501719821265	0.27505952578093	0.599957815883208	1
TRINITY_DN11501_c0_g1	TRINITY_DN11501_c0_g1_i1	.		.			-0.378548840422241	0.278799734601454	0.266778110389779	0.605501277671318	1
TRINITY_DN11505_c0_g1	TRINITY_DN11505_c0_g1_i1	ODPB_CAEEL	Pyruvate dehydrogenase E1 component subunit beta, mitochondrial	GO:0005759:mitochondrial matrix	GO:0004739:pyruvate dehydrogenase (acetyl-transferring) activity	GO:0006096:glycolytic process	0.192938750190159	4.15946297936097	0.22833053900362	0.632764481061493	1
TRINITY_DN11507_c0_g1	TRINITY_DN11507_c0_g1_i1	SAP18_DROME	Histone deacetylase complex subunit SAP18	GO:0071013:catalytic step 2 spliceosome	GO:0003714:transcription corepressor activity	GO:0006342:chromatin silencing	-0.210825224754075	2.35988694426385	0.15833872701314	0.690690638394352	1
TRINITY_DN1152_c0_g2	TRINITY_DN1152_c0_g2_i1	.		.			0.72329862696598	1.26174753729782	1.03148378405304	0.309810424104845	1
TRINITY_DN11523_c0_g1	TRINITY_DN11523_c0_g1_i1	.		.			0.322673444283991	1.16294283443309	0.22415190666803	0.635894421740999	1
TRINITY_DN11528_c0_g1	TRINITY_DN11528_c0_g1_i1	WDR12_ANOGA	Ribosome biogenesis protein WDR12 homolog {ECO:0000255|HAMAP-Rule:MF_03029}	GO:0005654:nucleoplasm	GO:0043021:ribonucleoprotein complex binding	GO:0000466:maturation of 5.8S rRNA from tricistronic rRNA transcript (SSU-rRNA, 5.8S rRNA, LSU-rRNA)	-0.366166516358526	3.2529315640196	0.460671569837332	0.497310281297952	1
TRINITY_DN11529_c0_g1	TRINITY_DN11529_c0_g1_i1	CLVS2_MOUSE	Clavesin-2	GO:0005737:cytoplasm	GO:0043325:phosphatidylinositol-3,4-bisphosphate binding	GO:0001892:embryonic placenta development	-2.10365508222157	1.11049456237563	1.31345784079449	0.251769547546056	1
TRINITY_DN11538_c0_g1	TRINITY_DN11538_c0_g1_i1	NOP16_BOVIN	Nucleolar protein 16	GO:0005730:nucleolus	GO:0044822:poly(A) RNA binding	GO:0042273:ribosomal large subunit biogenesis	-0.438791072201292	3.80801192901123	1.01042342432965	0.314801421023072	1
TRINITY_DN11544_c0_g1	TRINITY_DN11544_c0_g1_i1	PPIL1_MOUSE	Peptidyl-prolyl cis-trans isomerase-like 1	GO:0071013:catalytic step 2 spliceosome	GO:0003755:peptidyl-prolyl cis-trans isomerase activity	GO:0006397:mRNA processing	-0.236865873225601	2.12466275519746	0.0960103050289423	0.756670998673494	1
TRINITY_DN11552_c0_g1	TRINITY_DN11552_c0_g1_i1	SFT2C_MOUSE	Vesicle transport protein SFT2C	GO:0016021:integral component of membrane		GO:0015031:protein transport	0.0607731775178769	2.93199550860092	0.0143156729813185	0.904761898050419	1
TRINITY_DN11553_c0_g1	TRINITY_DN11553_c0_g1_i1	Y7416_DICDI	BolA-like protein DDB_G0274169	.			-0.238178360080719	2.16963854863761	0.2213861668525	0.637985752522433	1
TRINITY_DN11563_c0_g1	TRINITY_DN11563_c0_g1_i1	PQBP1_BOVIN	Polyglutamine-binding protein 1	GO:0010494:cytoplasmic stress granule	GO:0043021:ribonucleoprotein complex binding	GO:0000380:alternative mRNA splicing, via spliceosome	-0.145411823603756	2.21347792440118	0.0955341088738858	0.757256165759236	1
TRINITY_DN11565_c0_g1	TRINITY_DN11565_c0_g1_i1	GRAU_DROME	Transcription factor grauzone	GO:0005634:nucleus	GO:0000987:core promoter proximal region sequence-specific DNA binding	GO:0007349:cellularization	-0.744327051829	1.05869324587708	1.22946841702208	0.267510443209417	1
TRINITY_DN1157_c0_g1	TRINITY_DN1157_c0_g1_i1	PSA71_DROME	Proteasome subunit alpha type-7-1	GO:0005737:cytoplasm	GO:0004298:threonine-type endopeptidase activity	GO:0006974:cellular response to DNA damage stimulus	-0.00636629919684538	5.29081038392147	0.000298450138198847	0.986216663735109	1
TRINITY_DN11572_c0_g1	TRINITY_DN11572_c0_g1_i1	SEN1_SCHPO	Helicase sen1	GO:0035649:Nrd1 complex	GO:0005524:ATP binding	GO:0032508:DNA duplex unwinding	-0.969095704566421	1.69218872421433	0.625880429645726	0.428870438191093	1
TRINITY_DN11574_c0_g1	TRINITY_DN11574_c0_g1_i1	AL14E_MOUSE	ARL14 effector protein	GO:0005737:cytoplasm			-0.599441028337354	1.32361249410781	0.725745235359453	0.394265809514939	1
TRINITY_DN11575_c0_g1	TRINITY_DN11575_c0_g1_i1	CYA1_DROME	Ca(2+)/calmodulin-responsive adenylate cyclase	GO:0016021:integral component of membrane	GO:0004016:adenylate cyclase activity	GO:0007189:adenylate cyclase-activating G-protein coupled receptor signaling pathway	-0.529355454650025	0.162429029906237	0.461120104297057	0.497100955745643	1
TRINITY_DN11582_c0_g1	TRINITY_DN11582_c0_g1_i1	BRPF1_HUMAN	Peregrin	GO:0005737:cytoplasm	GO:0003677:DNA binding	GO:0006325:chromatin organization	-0.368907844824914	0.898069898193062	0.257785863639046	0.611645392855646	1
TRINITY_DN11591_c0_g1	TRINITY_DN11591_c0_g1_i1	RM39_DROME	39S ribosomal protein L39, mitochondrial	GO:0005762:mitochondrial large ribosomal subunit	GO:0000166:nucleotide binding	GO:0031047:gene silencing by RNA	-0.255868037352019	2.39111290232408	0.230533529928776	0.631128506006968	1
TRINITY_DN11595_c0_g1	TRINITY_DN11595_c0_g1_i1	OXLD1_MOUSE	Oxidoreductase-like domain-containing protein 1	GO:0005739:mitochondrion			0.0544388962462573	0.810491045309428	0.00576528583016178	0.939475203444001	1
TRINITY_DN11597_c0_g1	TRINITY_DN11597_c0_g1_i1	CCD94_MOUSE	Coiled-coil domain-containing protein 94	.			-0.171841194542803	1.90337633341511	0.0869030728501792	0.768151806810773	1
TRINITY_DN11616_c0_g1	TRINITY_DN11616_c0_g1_i1	UD18_HUMAN	UDP-glucuronosyltransferase 1-8	GO:0005783:endoplasmic reticulum	GO:0008144:drug binding	GO:0052695:cellular glucuronidation	-0.10401204107249	4.80748783824276	0.0636115765413414	0.800876155735739	1
TRINITY_DN11625_c0_g1	TRINITY_DN11625_c0_g1_i1	RMP_HUMAN	Unconventional prefoldin RPB5 interactor 1	GO:0005737:cytoplasm	GO:0003682:chromatin binding	GO:0071363:cellular response to growth factor stimulus	-0.289252320387313	1.02475142046775	0.192191569619476	0.661098818369335	1
TRINITY_DN11635_c0_g1	TRINITY_DN11635_c0_g1_i1	GRAU_DROME	Transcription factor grauzone	GO:0005634:nucleus	GO:0000987:core promoter proximal region sequence-specific DNA binding	GO:0007349:cellularization	0.139585961626765	0.220377239849879	0.0369038733877413	0.847660891422482	1
TRINITY_DN1164_c0_g1	TRINITY_DN1164_c0_g1_i1	CDC37_DROVI	Hsp90 co-chaperone Cdc37	GO:0005737:cytoplasm			0.129844777592049	4.21840095677409	0.147103086130161	0.701319268476388	1
TRINITY_DN11665_c0_g1	TRINITY_DN11665_c0_g1_i1	SRP09_DROME	Signal recognition particle 9 kDa protein	GO:0005786:signal recognition particle, endoplasmic reticulum targeting	GO:0008312:7S RNA binding	GO:0045900:negative regulation of translational elongation	-0.391712313597425	3.14710030480393	0.614927401692322	0.432938565363564	1
TRINITY_DN11666_c0_g1	TRINITY_DN11666_c0_g1_i1	AMACR_MOUSE	Alpha-methylacyl-CoA racemase	GO:0005737:cytoplasm	GO:0008111:alpha-methylacyl-CoA racemase activity	GO:0006699:bile acid biosynthetic process	-0.487245183502076	1.84166744572736	0.87292618945699	0.350146487523581	1
TRINITY_DN11669_c0_g1	TRINITY_DN11669_c0_g1_i1	ERMP1_MOUSE	Endoplasmic reticulum metallopeptidase 1 {ECO:0000250|UniProtKB:Q6UPR8}	GO:0005789:endoplasmic reticulum membrane	GO:0046872:metal ion binding		-0.534525373138719	0.548043864919823	0.479143479579473	0.488810541513115	1
TRINITY_DN1167_c0_g1	TRINITY_DN1167_c0_g1_i1	.		.			-3.13509618055974	1.41518452478475	0.573105562119586	0.449027481070273	1
TRINITY_DN1167_c0_g1	TRINITY_DN1167_c0_g1_i2	.		.			-2.46905810427818	2.16270209378043	1.34770703893503	0.24567937566176	1
TRINITY_DN11682_c0_g1	TRINITY_DN11682_c0_g1_i1	DRE2_ANOGA	Anamorsin homolog {ECO:0000255|HAMAP-Rule:MF_03115}	GO:0005737:cytoplasm	GO:0051537:2 iron, 2 sulfur cluster binding	GO:0006915:apoptotic process	0.00352665844444523	4.65104867583508	0.000111841583007949	0.991562114673068	1
TRINITY_DN1169_c0_g1	TRINITY_DN1169_c0_g1_i1	H2AV_STRPU	Histone H2A.V	GO:0000790:nuclear chromatin	GO:0003677:DNA binding	GO:0006342:chromatin silencing	0.0902230062591457	1.99468072159669	0.0162022639507451	0.898712367484661	1
TRINITY_DN1169_c0_g1	TRINITY_DN1169_c0_g1_i2	H2AV_STRPU	Histone H2A.V	GO:0000790:nuclear chromatin	GO:0003677:DNA binding	GO:0006342:chromatin silencing	-0.544026839107216	5.08273001555244	1.24747444570833	0.264035393215435	1
TRINITY_DN11690_c0_g1	TRINITY_DN11690_c0_g1_i1	DOLK_MOUSE	Dolichol kinase {ECO:0000312|MGI:MGI:2677836}	GO:0030176:integral component of endoplasmic reticulum membrane	GO:0004168:dolichol kinase activity	GO:0043048:dolichyl monophosphate biosynthetic process	-0.132268644005276	2.57439044755197	0.0834427504160279	0.772685003418625	1
TRINITY_DN11695_c0_g1	TRINITY_DN11695_c0_g1_i1	TPC6B_HUMAN	Trafficking protein particle complex subunit 6B	GO:0005829:cytosol		GO:0044267:cellular protein metabolic process	-0.100369290418136	3.07992492113976	0.049143785031414	0.824559905385069	1
TRINITY_DN1170_c0_g1	TRINITY_DN1170_c0_g1_i1	SODC_DROVI	Superoxide dismutase [Cu-Zn]	.			-0.354562672622793	1.41153000163154	0.215942925808366	0.64214874679465	1
TRINITY_DN11707_c0_g1	TRINITY_DN11707_c0_g1_i1	.		.			-0.490986327543545	0.326246956734392	0.240155439842114	0.624093870471645	1
TRINITY_DN11709_c0_g1	TRINITY_DN11709_c0_g1_i1	.		.			-1.16617193356361	0.572645778973117	2.01824564445898	0.15541861464861	1
TRINITY_DN1171_c0_g1	TRINITY_DN1171_c0_g1_i1	AFG32_BOVIN	AFG3-like protein 2	GO:0016021:integral component of membrane	GO:0005524:ATP binding	GO:0007409:axonogenesis	0.0879192193577061	5.28364314205652	0.0582288767435404	0.809317493482088	1
TRINITY_DN11716_c0_g1	TRINITY_DN11716_c0_g1_i1	MTND_DROME	1,2-dihydroxy-3-keto-5-methylthiopentene dioxygenase {ECO:0000255|HAMAP-Rule:MF_03154}	GO:0005737:cytoplasm	GO:0010309:acireductone dioxygenase [iron(II)-requiring] activity	GO:0019509:L-methionine biosynthetic process from methylthioadenosine	0.0331648993359157	4.36333020511735	0.00651069589818953	0.935689377780685	1
TRINITY_DN11724_c0_g1	TRINITY_DN11724_c0_g1_i1	C6A14_DROME	Probable cytochrome P450 6a14	GO:0005789:endoplasmic reticulum membrane	GO:0020037:heme binding	GO:0046701:insecticide catabolic process	-0.241008682175084	2.70317309125751	0.255018539028345	0.613563329035464	1
TRINITY_DN1173_c0_g1	TRINITY_DN1173_c0_g1_i1	PPIE_DROME	Peptidyl-prolyl cis-trans isomerase E	GO:0071013:catalytic step 2 spliceosome	GO:0003729:mRNA binding	GO:0006909:phagocytosis	-0.654823329201507	1.95759243208569	1.07186540503137	0.300524474855839	1
TRINITY_DN11740_c0_g1	TRINITY_DN11740_c0_g1_i1	CFDP1_CHICK	Craniofacial development protein 1	GO:0000777:condensed chromosome kinetochore		GO:0007155:cell adhesion	0.0548250492233375	2.61134061754499	0.0129772082504898	0.909303153062235	1
TRINITY_DN11741_c0_g1	TRINITY_DN11741_c0_g1_i1	MED27_ANOGA	Mediator of RNA polymerase II transcription subunit 27	GO:0005634:nucleus		GO:0006355:regulation of transcription, DNA-templated	-0.39950943607324	1.44703331533593	0.402148842621945	0.525981586585611	1
TRINITY_DN1175_c0_g1	TRINITY_DN1175_c0_g1_i1	ZN112_HUMAN	Zinc finger protein 112	GO:0005634:nucleus	GO:0003677:DNA binding	GO:0006355:regulation of transcription, DNA-templated	-0.272031611633796	0.463969748643257	0.166311742532605	0.683410699072126	1
TRINITY_DN11750_c0_g1	TRINITY_DN11750_c0_g1_i1	LSM8_PONAB	U6 snRNA-associated Sm-like protein LSm8	GO:0005681:spliceosomal complex	GO:0003723:RNA binding	GO:0006397:mRNA processing	-0.794281280100008	1.95169865140095	0.985734262137914	0.320787197775067	1
TRINITY_DN11750_c0_g1	TRINITY_DN11750_c0_g1_i2	LSM8_PONAB	U6 snRNA-associated Sm-like protein LSm8	GO:0005681:spliceosomal complex	GO:0003723:RNA binding	GO:0006397:mRNA processing	0.713409459481615	0.397793937217274	0.0610313486309773	0.804873215541189	1
TRINITY_DN1176_c0_g1	TRINITY_DN1176_c0_g1_i1	PRDX6_CHICK	Peroxiredoxin-6	GO:0016023:cytoplasmic, membrane-bounded vesicle	GO:0016787:hydrolase activity	GO:0016042:lipid catabolic process	-0.380994144541096	4.64407525212238	0.174541876113437	0.676106445499349	1
TRINITY_DN11768_c0_g1	TRINITY_DN11768_c0_g1_i1	FBX7_HUMAN		GO:0005737:cytoplasm	GO:0004842:ubiquitin-protein transferase activity	GO:0000422:mitophagy	-0.650977366290135	0.0922358639540841	0.499379311954985	0.479772974139712	1
TRINITY_DN1177_c0_g1	TRINITY_DN1177_c0_g1_i1	PPCE_MOUSE	Prolyl endopeptidase	GO:0005737:cytoplasm	GO:0004252:serine-type endopeptidase activity	GO:0019538:protein metabolic process	0.240785928919089	0.650365699985383	0.0886604973376151	0.765887012658629	1
TRINITY_DN1177_c0_g2	TRINITY_DN1177_c0_g2_i1	PPCE_MOUSE	Prolyl endopeptidase	GO:0005737:cytoplasm	GO:0004252:serine-type endopeptidase activity	GO:0019538:protein metabolic process	-0.158779970354774	4.28532118749836	0.213419838972724	0.644100072536255	1
TRINITY_DN11771_c0_g1	TRINITY_DN11771_c0_g1_i1	BECN1_DROME	Beclin-1-like protein	GO:0016023:cytoplasmic, membrane-bounded vesicle		GO:0048102:autophagic cell death	-0.157263076027758	2.84724545277732	0.125119027643225	0.723547472622729	1
TRINITY_DN11780_c0_g1	TRINITY_DN11780_c0_g1_i1	PIMT_DROME	Protein-L-isoaspartate(D-aspartate) O-methyltransferase	GO:0005737:cytoplasm	GO:0004719:protein-L-isoaspartate (D-aspartate) O-methyltransferase activity	GO:0042742:defense response to bacterium	-0.305355181298203	2.46321364265137	0.412253528170017	0.520827913972035	1
TRINITY_DN11793_c0_g1	TRINITY_DN11793_c0_g1_i1	WDR61_DANRE	WD repeat-containing protein 61	GO:0016593:Cdc73/Paf1 complex		GO:0032968:positive regulation of transcription elongation from RNA polymerase II promoter	-0.43596512528645	2.97046855124062	0.787482988583943	0.374862301213704	1
TRINITY_DN11809_c0_g1	TRINITY_DN11809_c0_g1_i1	ZNF83_HUMAN	Zinc finger protein 83	GO:0005634:nucleus	GO:0003677:DNA binding	GO:0006355:regulation of transcription, DNA-templated	-0.0580322831474583	0.304200849036333	0.004267924432237	0.947911771523447	1
TRINITY_DN11820_c0_g1	TRINITY_DN11820_c0_g1_i1	ADPPT_XENLA	L-aminoadipate-semialdehyde dehydrogenase-phosphopantetheinyl transferase	GO:0005737:cytoplasm	GO:0008897:holo-[acyl-carrier-protein] synthase activity	GO:0006633:fatty acid biosynthetic process	-0.141293479474896	2.26053474180403	0.0839663944172888	0.771992541407908	1
TRINITY_DN11821_c0_g1	TRINITY_DN11821_c0_g1_i1	COA7_DROME	Cytochrome c oxidase assembly factor 7 homolog	.			-0.402253438530672	3.46449787834801	1.13720966074011	0.28624271323951	1
TRINITY_DN11828_c0_g1	TRINITY_DN11828_c0_g1_i1	MED11_AEDAE	Mediator of RNA polymerase II transcription subunit 11	GO:0016592:mediator complex	GO:0001104:RNA polymerase II transcription cofactor activity	GO:0006351:transcription, DNA-templated	-0.0655650001508619	2.258046653684	0.0153499627938728	0.901398438170241	1
TRINITY_DN1183_c0_g1	TRINITY_DN1183_c0_g1_i1	BTBD2_HUMAN	BTB/POZ domain-containing protein 2	GO:0000932:cytoplasmic mRNA processing body			-2.02074120450075	1.2014830409715	2.10381703694253	0.146931935757035	1
TRINITY_DN11830_c0_g1	TRINITY_DN11830_c0_g1_i1	.		.			0.308464751909105	4.17963671800919	0.305638344008543	0.580369087058549	1
TRINITY_DN1184_c0_g1	TRINITY_DN1184_c0_g1_i1	VLS_DROME	Protein valois	GO:0005737:cytoplasm		GO:0007349:cellularization	-0.497121667283285	2.70798916892544	0.913119187420545	0.3392881588635	1
TRINITY_DN1188_c0_g1	TRINITY_DN1188_c0_g1_i1	GLT35_DROME	Polypeptide N-acetylgalactosaminyltransferase 35A	GO:0000139:Golgi membrane	GO:0030246:carbohydrate binding	GO:0009312:oligosaccharide biosynthetic process	-0.180047282018117	1.07020243438058	0.050646652148012	0.82194184711959	1
TRINITY_DN1189_c0_g1	TRINITY_DN1189_c0_g1_i1	GUTR1_DROME	Protein trapped in endoderm-1	GO:0005938:cell cortex	GO:0004930:G-protein coupled receptor activity	GO:0007166:cell surface receptor signaling pathway	0.065484034767506	1.64765491385538	0.0131871840540568	0.908575537877616	1
TRINITY_DN11890_c0_g1	TRINITY_DN11890_c0_g1_i1	TM242_PONAB	Transmembrane protein 242	GO:0016021:integral component of membrane			-0.037188636257575	1.14969446313341	0.00357942091546931	0.952292416190555	1
TRINITY_DN11899_c0_g1	TRINITY_DN11899_c0_g1_i1	RBM8A_DROME	RNA-binding protein 8A	GO:0071013:catalytic step 2 spliceosome	GO:0003729:mRNA binding	GO:0007173:epidermal growth factor receptor signaling pathway	-0.242658734079632	3.65523038680488	0.347473277025488	0.555546943402697	1
TRINITY_DN119_c0_g1	TRINITY_DN119_c0_g1_i1	RT4I1_DANRE	Reticulon-4-interacting protein 1 homolog, mitochondrial	GO:0005739:mitochondrion	GO:0016491:oxidoreductase activity		-0.555337659606982	1.76666590704693	0.981040720892686	0.321942003944744	1
TRINITY_DN1191_c0_g1	TRINITY_DN1191_c0_g1_i1	USH1C_HUMAN	Harmonin	GO:0045177:apical part of cell	GO:0030507:spectrin binding	GO:0042491:auditory receptor cell differentiation	-0.665432558309867	1.90625552248174	0.236273297093262	0.626910788712299	1
TRINITY_DN1194_c0_g1	TRINITY_DN1194_c0_g1_i1	ATP23_DANRE	Mitochondrial inner membrane protease ATP23 homolog	.	GO:0046872:metal ion binding		-0.216937811923693	4.33679456566865	0.380290695754388	0.537447701965562	1
TRINITY_DN11958_c0_g1	TRINITY_DN11958_c0_g1_i1	.		.			-0.776385942616229	0.839468388506362	1.51546057514533	0.218307738127223	1
TRINITY_DN1197_c0_g1	TRINITY_DN1197_c0_g1_i1	ATR_XENLA	Serine/threonine-protein kinase atr	GO:0016605:PML body	GO:0005524:ATP binding	GO:0006281:DNA repair	-0.709953488847758	0.776747266943694	0.677779690775976	0.41035232962827	1
TRINITY_DN12026_c0_g1	TRINITY_DN12026_c0_g1_i1	PFD3_DROME	Prefoldin subunit 3	GO:0005737:cytoplasm	GO:0048487:beta-tubulin binding	GO:0051297:centrosome organization	-0.210019157512224	4.73755467418454	0.290201370520569	0.590091516219486	1
TRINITY_DN12033_c0_g1	TRINITY_DN12033_c0_g1_i1	TRIA1_HUMAN	TP53-regulated inhibitor of apoptosis 1	GO:0005758:mitochondrial intermembrane space	GO:0002039:p53 binding	GO:0034644:cellular response to UV	-0.196209908196304	2.59139241560865	0.194116266298142	0.659512540375878	1
TRINITY_DN1205_c0_g1	TRINITY_DN1205_c0_g1_i1	.		.			1.52209663701456	0.201514185351581	0.897314051065185	0.34350293513652	1
TRINITY_DN12059_c0_g1	TRINITY_DN12059_c0_g1_i1	ALG13_RAT	UDP-N-acetylglucosamine transferase subunit ALG13 homolog	GO:0005783:endoplasmic reticulum	GO:0004577:N-acetylglucosaminyldiphosphodolichol N-acetylglucosaminyltransferase activity		-0.334545490897933	1.78935435201956	0.330070322882188	0.565617682348582	1
TRINITY_DN1207_c0_g1	TRINITY_DN1207_c0_g1_i1	KAT8_HUMAN	Histone acetyltransferase KAT8	GO:0072487:MSL complex	GO:0004177:aminopeptidase activity	GO:0071479:cellular response to ionizing radiation	-0.468179698065715	4.94146898500907	0.801201800336329	0.370734293730856	1
TRINITY_DN1207_c0_g1	TRINITY_DN1207_c0_g1_i2	KAT8_HUMAN	Histone acetyltransferase KAT8	GO:0072487:MSL complex	GO:0004177:aminopeptidase activity	GO:0071479:cellular response to ionizing radiation	3.0790329009634	2.39519616196935	1.44683465068041	0.229036539445998	1
TRINITY_DN12096_c0_g1	TRINITY_DN12096_c0_g1_i1	.		.			0.16554278160063	0.0832205812029958	0.0551978216664896	0.814253621138997	1
TRINITY_DN12104_c0_g1	TRINITY_DN12104_c0_g1_i1	UBL5_DROME	Ubiquitin-like protein 5	GO:0005737:cytoplasm	GO:0031386:protein tag	GO:0006464:cellular protein modification process	-0.0495354589503742	2.81787355148755	0.0137733660255125	0.90657479241211	1
TRINITY_DN12110_c0_g1	TRINITY_DN12110_c0_g1_i1	S10A8_HUMAN	Protein S100-A8	GO:0005856:cytoskeleton	GO:0050544:arachidonic acid binding	GO:0006919:activation of cysteine-type endopeptidase activity involved in apoptotic process	-0.423349906385418	0.854434946751006	0.124995020849497	0.72367888786078	1
TRINITY_DN12132_c0_g1	TRINITY_DN12132_c0_g1_i1	MFEA_DICDI	Peroxisomal multifunctional enzyme A	GO:0005777:peroxisome	GO:0003857:3-hydroxyacyl-CoA dehydrogenase activity	GO:0019933:cAMP-mediated signaling	-0.79865893166123	1.88697248375673	1.67869715929872	0.195097659367089	1
TRINITY_DN1215_c0_g1	TRINITY_DN1215_c0_g1_i1	LIPHB_XENLA	Lipase member H-B	GO:0005576:extracellular region	GO:0052689:carboxylic ester hydrolase activity	GO:0016042:lipid catabolic process	-0.184036730168594	0.0965938950418057	0.0428311873857663	0.836043463964344	1
TRINITY_DN12187_c0_g1	TRINITY_DN12187_c0_g1_i1	YBOX1_RAT	Nuclease-sensitive element-binding protein 1	GO:0005737:cytoplasm	GO:0002039:p53 binding	GO:0070934:CRD-mediated mRNA stabilization	0.10148138095576	-0.32574432725103	0.00938465889788809	0.922826099976194	1
TRINITY_DN1219_c0_g1	TRINITY_DN1219_c0_g1_i1	NB5R5_HUMAN	NADH-cytochrome b5 reductase-like	GO:0005654:nucleoplasm	GO:0004128:cytochrome-b5 reductase activity, acting on NAD(P)H		0.0752085337825856	0.670296408701881	0.0145651498772627	0.903939619410793	1
TRINITY_DN122_c0_g1	TRINITY_DN122_c0_g1_i1	DUS3L_XENTR	tRNA-dihydrouridine(47) synthase [NAD(P)(+)]-like	GO:0005829:cytosol	GO:0050660:flavin adenine dinucleotide binding	GO:0002943:tRNA dihydrouridine synthesis	0.0187673610977701	2.23324363146782	0.00130518599315677	0.971180808065196	1
TRINITY_DN1220_c0_g1	TRINITY_DN1220_c0_g1_i2	UDPE_NPVMB	Ecdysteroid UDP-glucosyltransferase	GO:0005739:mitochondrion	GO:0046872:metal ion binding		-2.76254774215902	0.864389791208893	0.47677989261458	0.489884524770932	1
TRINITY_DN1221_c0_g1	TRINITY_DN1221_c0_g1_i1	U609_DROME	UPF0609 protein CG1218		GO:0072572:poly-ADP-D-ribose binding		0.0293324868205302	2.31664869761432	0.00338308325098369	0.953617774447412	1
TRINITY_DN12267_c0_g1	TRINITY_DN12267_c0_g1_i1	VASOT_HYBBI	Vasotab	GO:0005576:extracellular region	GO:0019855:calcium channel inhibitor activity	GO:0070588:calcium ion transmembrane transport	-0.928285249336911	1.00481160806103	0.744323317663472	0.388279475186113	1
TRINITY_DN123_c0_g1	TRINITY_DN123_c0_g1_i1	DPH7_MOUSE	Diphthine methyltransferase		GO:0061685:diphthine methylesterase activity	GO:0017183:peptidyl-diphthamide biosynthetic process from peptidyl-histidine	-0.171074513136156	1.71580221436989	0.0990523613296325	0.752969814658165	1
TRINITY_DN1230_c0_g1	TRINITY_DN1230_c0_g1_i1	GCP3_DROME	Gamma-tubulin complex component 3 homolog	GO:0000923:equatorial microtubule organizing center	GO:0043015:gamma-tubulin binding	GO:0051298:centrosome duplication	-0.138740842741856	2.79310038717276	0.0939285529164081	0.759240990670776	1
TRINITY_DN1232_c0_g1	TRINITY_DN1232_c0_g1_i1	RRP7A_MOUSE	Ribosomal RNA-processing protein 7 homolog A	GO:0032545:CURI complex	GO:0000166:nucleotide binding	GO:0001825:blastocyst formation	-0.119371267645665	1.95489706368829	0.0330737111202959	0.855691190557314	1
TRINITY_DN12389_c0_g1	TRINITY_DN12389_c0_g1_i1	.		.			0.602980408468712	-0.249267195506247	0.524628499004511	0.468873946408436	1
TRINITY_DN1239_c0_g1	TRINITY_DN1239_c0_g1_i1	.		.			-0.266018510575534	0.641177315907351	0.133939398485323	0.714381999601318	1
TRINITY_DN124_c0_g1	TRINITY_DN124_c0_g1_i1	MCCA_HUMAN	Methylcrotonoyl-CoA carboxylase subunit alpha, mitochondrial	GO:0005759:mitochondrial matrix	GO:0005524:ATP binding	GO:0006552:leucine catabolic process	-0.126974083770279	3.11940386942713	0.0960522793577339	0.756619495438074	1
TRINITY_DN1241_c0_g1	TRINITY_DN1241_c0_g1_i1	S2611_HUMAN	Sodium-independent sulfate anion transporter	GO:0005783:endoplasmic reticulum	GO:0008509:anion transmembrane transporter activity	GO:0015701:bicarbonate transport	0.0864346528992785	1.66127309253057	0.0165599378953281	0.897606570864788	1
TRINITY_DN1242_c0_g1	TRINITY_DN1242_c0_g1_i1	SEC63_PONAB	Translocation protein SEC63 homolog	GO:0005789:endoplasmic reticulum membrane	GO:0044822:poly(A) RNA binding	GO:0001889:liver development	-0.163320978542112	4.91997306085716	0.231399766105719	0.630487859886218	1
TRINITY_DN1243_c0_g1	TRINITY_DN1243_c0_g1_i1	MP2K6_DANRE	Dual specificity mitogen-activated protein kinase kinase 6 {ECO:0000250|UniProtKB:P52564}	GO:0005737:cytoplasm	GO:0005524:ATP binding	GO:0032147:activation of protein kinase activity	0.0372120651296393	2.75377432996937	0.00754061751826485	0.930801292291485	1
TRINITY_DN1244_c0_g1	TRINITY_DN1244_c0_g1_i1	EXOS9_BOVIN	Exosome complex component RRP45	GO:0000177:cytoplasmic exosome (RNase complex)	GO:0017091:AU-rich element binding	GO:0043928:exonucleolytic nuclear-transcribed mRNA catabolic process involved in deadenylation-dependent decay	-0.621483279765439	2.57456753915093	1.93133062999948	0.164612940785881	1
TRINITY_DN1245_c0_g1	TRINITY_DN1245_c0_g1_i1	.		.			0.647507638969843	0.727110847846893	0.845163736279161	0.357924103485238	1
TRINITY_DN1246_c0_g1	TRINITY_DN1246_c0_g1_i1	MPP6_MOUSE	MAGUK p55 subfamily member 6	GO:0070062:extracellular exosome	GO:0004385:guanylate kinase activity	GO:0046710:GDP metabolic process	0.258538799204299	1.53281326611492	0.144191664493111	0.704148984813469	1
TRINITY_DN1248_c0_g1	TRINITY_DN1248_c0_g1_i1	CLSPN_DROME	Claspin {ECO:0000312|FlyBase:FBgn0052251}	GO:0005634:nucleus		GO:0033314:mitotic DNA replication checkpoint	0.328253404690994	-0.0751160751415266	0.0611795176349519	0.804641284583759	1
TRINITY_DN1249_c0_g1	TRINITY_DN1249_c0_g1_i1	HS3SA_HUMAN	Heparan sulfate glucosamine 3-O-sulfotransferase 3A1	GO:0000139:Golgi membrane	GO:0033872:[heparan sulfate]-glucosamine 3-sulfotransferase 3 activity	GO:0005975:carbohydrate metabolic process	0.360088483241397	2.15605519133039	0.440403979550374	0.50692753607258	1
TRINITY_DN1252_c0_g1	TRINITY_DN1252_c0_g1_i1	MCA3_MOUSE	Eukaryotic translation elongation factor 1 epsilon-1	GO:0017101:aminoacyl-tRNA synthetase multienzyme complex	GO:0004364:glutathione transferase activity	GO:0006281:DNA repair	-0.341518088968689	3.0994098208615	0.727003105822696	0.393856326672399	1
TRINITY_DN1255_c0_g1	TRINITY_DN1255_c0_g1_i1	.		.			0.0186033783704092	0.923157993968681	0.000814951844870349	0.97722559444242	1
TRINITY_DN1257_c0_g1	TRINITY_DN1257_c0_g1_i1	TITIN_DROME	Titin	GO:0000794:condensed nuclear chromosome	GO:0003779:actin binding	GO:0051301:cell division	0.644004277486032	3.31001629758063	1.18304150206852	0.276737674925434	1
TRINITY_DN12584_c0_g1	TRINITY_DN12584_c0_g1_i1	DPY30_MOUSE	Protein dpy-30 homolog	GO:0000781:chromosome, telomeric region		GO:0006348:chromatin silencing at telomere	-0.75058374270598	0.974635415445831	1.21844497047293	0.26966604318668	1
TRINITY_DN126_c0_g1	TRINITY_DN126_c0_g1_i1	.		.			-0.494509385777871	1.29665566437681	0.609945929914842	0.434808169209602	1
TRINITY_DN1260_c0_g1	TRINITY_DN1260_c0_g1_i1	.		GO:0005813:centrosome	GO:0044325:ion channel binding	GO:0000186:activation of MAPKK activity	0.270732193595831	1.29141173221044	0.17038948069193	0.679765895627855	1
TRINITY_DN1265_c0_g1	TRINITY_DN1265_c0_g1_i1	C102A_HUMAN	Coiled-coil domain-containing protein 102A	GO:0016459:myosin complex	GO:0003774:motor activity		0.114689110011483	2.01697489287818	0.0298406174303794	0.862852365665021	1
TRINITY_DN1271_c0_g1	TRINITY_DN1271_c0_g1_i1	TO401_DROME	Mitochondrial import receptor subunit TOM40 homolog 1		GO:0046872:metal ion binding		-0.144499365412126	4.86352384676725	0.158141527486849	0.69087336266534	1
TRINITY_DN1272_c0_g1	TRINITY_DN1272_c0_g1_i1	SPITZ_DROME	Protein spitz	GO:0005783:endoplasmic reticulum	GO:0005154:epidermal growth factor receptor binding	GO:0048149:behavioral response to ethanol	-4.46394285003562	1.46097928907124	4.1275626025342	0.0421900764261149	1
TRINITY_DN1272_c0_g1	TRINITY_DN1272_c0_g1_i2	SPITZ_DROME	Protein spitz	GO:0005783:endoplasmic reticulum	GO:0005154:epidermal growth factor receptor binding	GO:0048149:behavioral response to ethanol	8.52250662812246	0.842878558984104	15.3762017906642	8.80908002643635e-05	0.0253329565826917
TRINITY_DN1279_c0_g1	TRINITY_DN1279_c0_g1_i1	ZN593_DROME	Zinc finger protein 593 homolog		GO:0003676:nucleic acid binding	GO:0022008:neurogenesis	-0.568466280130663	2.91122794952469	1.35314075654576	0.24472979513367	1
TRINITY_DN1284_c0_g1	TRINITY_DN1284_c0_g1_i1	.		.			-0.0458761492329304	0.0630220159597468	0.00331490776020305	0.95408697603007	1
TRINITY_DN1285_c0_g1	TRINITY_DN1285_c0_g1_i1	.		.			-0.886458694504543	1.39573571030869	1.25682597938846	0.262252745557272	1
TRINITY_DN1289_c0_g1	TRINITY_DN1289_c0_g1_i1	CI064_HUMAN	UPF0553 protein C9orf64	.			-1.03438212658455	1.41841529841308	1.11980835401682	0.289959724017115	1
TRINITY_DN1291_c0_g1	TRINITY_DN1291_c0_g1_i1	RM50_HUMAN	39S ribosomal protein L50, mitochondrial	GO:0005743:mitochondrial inner membrane		GO:0032543:mitochondrial translation	-0.119247687931535	3.57296815539768	0.0641928488637413	0.799987657141487	1
TRINITY_DN1293_c0_g1	TRINITY_DN1293_c0_g1_i1	.		.			-0.152379373443502	1.08523267309279	0.0593609248384949	0.807508890689282	1
TRINITY_DN1298_c0_g1	TRINITY_DN1298_c0_g1_i1	PARN_XENLA	Poly(A)-specific ribonuclease PARN	GO:0005737:cytoplasm	GO:0046872:metal ion binding	GO:0000184:nuclear-transcribed mRNA catabolic process, nonsense-mediated decay	-0.507830023805999	1.82565759657431	0.520368504708062	0.470684530704023	1
TRINITY_DN13_c0_g1	TRINITY_DN13_c0_g1_i1	ALG1_MOUSE	Chitobiosyldiphosphodolichol beta-mannosyltransferase	GO:0005783:endoplasmic reticulum	GO:0004578:chitobiosyldiphosphodolichol beta-mannosyltransferase activity	GO:0097502:mannosylation	-0.123422771735522	3.58858252357663	0.0769998239958163	0.781405095293528	1
TRINITY_DN1300_c0_g1	TRINITY_DN1300_c0_g1_i1	SMO_DROME	Protein smoothened	GO:0005929:cilium	GO:0004930:G-protein coupled receptor activity	GO:0007193:adenylate cyclase-inhibiting G-protein coupled receptor signaling pathway	-0.765283095177353	0.925112149037727	1.25147414450685	0.263271110352362	1
TRINITY_DN1301_c0_g1	TRINITY_DN1301_c0_g1_i1	.		.			-0.687386253042862	0.25460290978114	0.507324476666792	0.476299369038915	1
TRINITY_DN1301_c0_g1	TRINITY_DN1301_c0_g1_i2	.		.			0.639661618408135	2.16721916436717	0.217607450773786	0.640868999007095	1
TRINITY_DN1306_c0_g1	TRINITY_DN1306_c0_g1_i2	FHOD3_MOUSE	FH1/FH2 domain-containing protein 3	GO:0005856:cytoskeleton		GO:0051639:actin filament network formation	0.753752805261384	0.306398490638339	0.352501499292329	0.552700496355408	1
TRINITY_DN1307_c0_g1	TRINITY_DN1307_c0_g1_i1	PEPE_XENLA	Alpha-aspartyl dipeptidase	GO:0005737:cytoplasm	GO:0016805:dipeptidase activity		-0.110056107729346	3.5533417161659	0.0529134010005903	0.818069133521844	1
TRINITY_DN1307_c0_g1	TRINITY_DN1307_c0_g1_i2	PEPE_XENLA	Alpha-aspartyl dipeptidase	GO:0005737:cytoplasm	GO:0016805:dipeptidase activity		1.48345102519882	0.0659866846585878	1.89553598282458	0.168578836851107	1
TRINITY_DN1307_c0_g1	TRINITY_DN1307_c0_g1_i3	PEPE_XENLA	Alpha-aspartyl dipeptidase	GO:0005737:cytoplasm	GO:0016805:dipeptidase activity		-0.119663890232147	6.90253951999692	0.0552723671646289	0.81413052914302	1
TRINITY_DN13121_c0_g1	TRINITY_DN13121_c0_g1_i1	PE1_ANOGA	Peritrophin-1	.			0.200113705712439	5.70577301097266	0.198793965051263	0.655696088773071	1
TRINITY_DN13122_c0_g1	TRINITY_DN13122_c0_g1_i1	.		.			-0.295895051811064	1.71039667512596	0.271819184800224	0.602114050270124	1
TRINITY_DN13123_c0_g1	TRINITY_DN13123_c0_g1_i1	MPC2_HUMAN	Mitochondrial pyruvate carrier 2	GO:0016021:integral component of membrane	GO:0050833:pyruvate transmembrane transporter activity	GO:0044237:cellular metabolic process	0.0459683121095468	3.73673044527481	0.00870081161892866	0.925682597184734	1
TRINITY_DN13124_c3_g1	TRINITY_DN13124_c3_g1_i1	.		.			0.696550643986624	1.62767880880955	0.869851565738132	0.350996404789932	1
TRINITY_DN13124_c4_g1	TRINITY_DN13124_c4_g1_i1	.		.			-0.0319186517819872	13.9377442771351	0.0046753486645803	0.945485911370866	1
TRINITY_DN13126_c0_g1	TRINITY_DN13126_c0_g1_i1	SPT2_DROME	Protein SPT2 homolog	.			-0.0081511991341911	3.85000597559224	0.000390980047976885	0.98422428470536	1
TRINITY_DN13128_c0_g1	TRINITY_DN13128_c0_g1_i1	TM9S4_HUMAN	Transmembrane 9 superfamily member 4	GO:0016021:integral component of membrane			-0.187174760877301	3.49030878426674	0.194700103195878	0.659033216270356	1
TRINITY_DN13138_c0_g1	TRINITY_DN13138_c0_g1_i1	EIF3I_ANOGA	Eukaryotic translation initiation factor 3 subunit I {ECO:0000255|HAMAP-Rule:MF_03008}	GO:0016282:eukaryotic 43S preinitiation complex	GO:0003743:translation initiation factor activity	GO:0001731:formation of translation preinitiation complex	-0.236465181158892	6.41730893001846	0.372536289313492	0.541625008651816	1
TRINITY_DN13140_c0_g1	TRINITY_DN13140_c0_g1_i1	NOL8_MOUSE	Nucleolar protein 8	GO:0005737:cytoplasm	GO:0000166:nucleotide binding	GO:0006260:DNA replication	-0.788793195770073	2.19378060111216	1.47987837039919	0.223793553350234	1
TRINITY_DN13143_c0_g1	TRINITY_DN13143_c0_g1_i1	NDUA8_PANTR	NADH dehydrogenase [ubiquinone] 1 alpha subcomplex subunit 8	GO:0005743:mitochondrial inner membrane		GO:0055114:oxidation-reduction process	0.0926430143540327	5.10499400908253	0.0421211188813184	0.837389070381359	1
TRINITY_DN13144_c0_g1	TRINITY_DN13144_c0_g1_i1	E2AK1_RAT	Eukaryotic translation initiation factor 2-alpha kinase 1	GO:0005737:cytoplasm	GO:0005524:ATP binding	GO:0017148:negative regulation of translation	0.0149131485057423	3.13363354348406	0.00137528715095611	0.970417340365109	1
TRINITY_DN13145_c0_g1	TRINITY_DN13145_c0_g1_i1	OVCH2_XENLA	Ovochymase-2	GO:0005576:extracellular region	GO:0046872:metal ion binding		-0.793492705531957	1.49648075110961	0.382844936915527	0.536084593262919	1
TRINITY_DN13147_c0_g1	TRINITY_DN13147_c0_g1_i1	CL049_XENLA	UPF0454 protein C12orf49 homolog	GO:0005576:extracellular region			-0.0383234847600634	2.6970587631516	0.00708352324333617	0.932926303301547	1
TRINITY_DN13150_c0_g1	TRINITY_DN13150_c0_g1_i1	FABD_DROME	Probable malonyl-CoA-acyl carrier protein transacylase, mitochondrial	GO:0005739:mitochondrion	GO:0004314:[acyl-carrier-protein] S-malonyltransferase activity	GO:0006633:fatty acid biosynthetic process	-0.151871515792203	1.7174084571358	0.060430394268981	0.805816973537433	1
TRINITY_DN13152_c0_g1	TRINITY_DN13152_c0_g1_i1	LANC3_DROME	LanC-like protein 3 homolog	.			-0.374885205660429	1.84699293499695	0.379372410005302	0.537939303376096	1
TRINITY_DN13155_c0_g1	TRINITY_DN13155_c0_g1_i1	U5S1_CHICK	116 kDa U5 small nuclear ribonucleoprotein component	GO:0015030:Cajal body	GO:0005525:GTP binding	GO:0006397:mRNA processing	-0.215231422422359	3.08870999164986	0.20751567999882	0.648721596013761	1
TRINITY_DN1316_c0_g1	TRINITY_DN1316_c0_g1_i1	RSU1_BOVIN	Ras suppressor protein 1	GO:0070062:extracellular exosome		GO:0010811:positive regulation of cell-substrate adhesion	0.181225003033888	3.877782395485	0.182535926547115	0.669202902529827	1
TRINITY_DN13162_c0_g1	TRINITY_DN13162_c0_g1_i1	.		.			-0.396429719935638	1.46033182418259	0.160549320814173	0.688651273359919	1
TRINITY_DN13163_c0_g1	TRINITY_DN13163_c0_g1_i1	C28A5_DROME	Probable cytochrome P450 28a5	GO:0005789:endoplasmic reticulum membrane	GO:0009055:electron carrier activity	GO:0046701:insecticide catabolic process	0.484332241732062	2.15191539995692	0.688646592026776	0.406625106745134	1
TRINITY_DN13165_c0_g1	TRINITY_DN13165_c0_g1_i2	SURF1_DROME	SURF1-like protein	GO:0016021:integral component of membrane		GO:0009060:aerobic respiration	-0.0900485870756849	3.02812080646761	0.0494297985332022	0.824058453454277	1
TRINITY_DN13168_c0_g1	TRINITY_DN13168_c0_g1_i1	TSSC1_GECJA	Protein TSSC1	.			-0.323526077233825	2.26523217379891	0.404605041018704	0.52472055358885	1
TRINITY_DN13170_c0_g1	TRINITY_DN13170_c0_g1_i1	HGH1_DROME	Protein HGH1 homolog	GO:0005789:endoplasmic reticulum membrane	GO:0020037:heme binding		-0.359549827508845	2.65994022583321	0.411348880810309	0.521285659564585	1
TRINITY_DN13172_c0_g1	TRINITY_DN13172_c0_g1_i1	RN220_MOUSE	E3 ubiquitin-protein ligase Rnf220	GO:0005737:cytoplasm	GO:0016874:ligase activity	GO:0090263:positive regulation of canonical Wnt signaling pathway	-0.0515053250458666	1.42151157829975	0.00577416880094672	0.939428683647384	1
TRINITY_DN13178_c0_g1	TRINITY_DN13178_c0_g1_i1	MSH6_DROME	Probable DNA mismatch repair protein Msh6	GO:0032301:MutSalpha complex	GO:0005524:ATP binding	GO:0006281:DNA repair	-1.36156948392846	0.873470097738077	1.16193814728341	0.281063948139015	1
TRINITY_DN13179_c0_g1	TRINITY_DN13179_c0_g1_i1	TCTP_PIG		GO:0005737:cytoplasm	GO:0005509:calcium ion binding		-0.656288993580357	2.070463324785	0.309886364761834	0.577749924827125	1
TRINITY_DN13181_c0_g1	TRINITY_DN13181_c0_g1_i1	TSN_MOUSE	Translin	GO:0005737:cytoplasm	GO:0004519:endonuclease activity		-0.619687957776816	3.26403155908594	2.04416554327337	0.152790744042142	1
TRINITY_DN13185_c0_g1	TRINITY_DN13185_c0_g1_i1	MSH5_RAT	MutS protein homolog 5	GO:0000795:synaptonemal complex	GO:0005524:ATP binding	GO:0051026:chiasma assembly	0.0912786753275846	0.161255135941408	0.00954378497834751	0.922176632055617	1
TRINITY_DN13191_c0_g1	TRINITY_DN13191_c0_g1_i1	CGL_MACFA		GO:0005737:cytoplasm	GO:0004123:cystathionine gamma-lyase activity	GO:0019344:cysteine biosynthetic process	0.0314561612017109	4.82481320781263	0.00532465081133204	0.941829827284636	1
TRINITY_DN13194_c0_g1	TRINITY_DN13194_c0_g1_i1	F16B1_XENLA	Protein FAM160B1	.			0.0314353440995974	1.92246277610252	0.00353465724483643	0.952591312940204	1
TRINITY_DN132_c0_g1	TRINITY_DN132_c0_g1_i1	MTMRD_XENLA	Myotubularin-related protein 13	GO:0005737:cytoplasm	GO:0005085:guanyl-nucleotide exchange factor activity		-0.244427799891728	1.97220480640982	0.197161395841981	0.657021907963849	1
TRINITY_DN13204_c0_g1	TRINITY_DN13204_c0_g1_i1	ORC6_DROME	Origin recognition complex subunit 6	GO:0005664:nuclear origin of replication recognition complex	GO:0003677:DNA binding	GO:0006260:DNA replication	-0.304381855439754	2.37471214578349	0.184803784338628	0.667277037331064	1
TRINITY_DN13209_c0_g1	TRINITY_DN13209_c0_g1_i1	.		.			0.233937022633262	4.60207040090183	0.177761225359756	0.673304309479741	1
TRINITY_DN13218_c0_g1	TRINITY_DN13218_c0_g1_i1	STAG1_HUMAN	Cohesin subunit SA-1	GO:0000785:chromatin	GO:0003682:chromatin binding	GO:0051301:cell division	-0.0823834052464627	2.84153088369032	0.03670140249454	0.848074264339711	1
TRINITY_DN13219_c0_g1	TRINITY_DN13219_c0_g1_i1	SRPRB_RAT	Signal recognition particle receptor subunit beta	GO:0005881:cytoplasmic microtubule	GO:0005525:GTP binding	GO:0007264:small GTPase mediated signal transduction	-0.0857402543781477	3.79186782340671	0.0530911095147576	0.817769243516814	1
TRINITY_DN13221_c0_g1	TRINITY_DN13221_c0_g1_i1	COA5_XENTR	Cytochrome c oxidase assembly factor 5	.			0.0467543843649763	1.9853713113444	0.00601979754510307	0.938156301874111	1
TRINITY_DN13222_c0_g1	TRINITY_DN13222_c0_g1_i1	PAI1_BOVIN	Plasminogen activator inhibitor 1	GO:0070062:extracellular exosome	GO:0004857:enzyme inhibitor activity	GO:0001525:angiogenesis	-0.30836432432167	1.45073593270038	0.123943008789313	0.724796711038052	1
TRINITY_DN13226_c0_g1	TRINITY_DN13226_c0_g1_i1	FIGL1_XENTR	Fidgetin-like protein 1	GO:0000228:nuclear chromosome	GO:0005524:ATP binding	GO:0046034:ATP metabolic process	-0.870519069574754	1.48860653143931	1.24299508222661	0.264894608257309	1
TRINITY_DN13228_c0_g1	TRINITY_DN13228_c0_g1_i1	.		.			0.401104769510364	1.49052847643263	0.365778067781709	0.545314625276646	1
TRINITY_DN13229_c0_g1	TRINITY_DN13229_c0_g1_i1	TM222_HUMAN	Transmembrane protein 222	GO:0005634:nucleus	GO:0003697:single-stranded DNA binding	GO:0045892:negative regulation of transcription, DNA-templated	-0.299268888674609	3.67968221075924	0.538888277992592	0.462893825584782	1
TRINITY_DN13232_c0_g1	TRINITY_DN13232_c0_g1_i1	VPS53_CHICK	Vacuolar protein sorting-associated protein 53 homolog	GO:1990745:EARP complex		GO:0032456:endocytic recycling	-0.069352625756888	2.25323535093725	0.0207427168996042	0.885482054380021	1
TRINITY_DN13233_c0_g1	TRINITY_DN13233_c0_g1_i1	TFB2M_DROME	Dimethyladenosine transferase 2, mitochondrial	GO:0005759:mitochondrial matrix	GO:0003723:RNA binding	GO:0006355:regulation of transcription, DNA-templated	-0.181271584817693	2.13361563095657	0.0791077017683504	0.778510286774236	1
TRINITY_DN13239_c0_g1	TRINITY_DN13239_c0_g1_i1	EXOC5_DROME	Exocyst complex component 5	GO:0000145:exocyst	GO:0008013:beta-catenin binding	GO:0007269:neurotransmitter secretion	-0.372793603285561	3.08410108308964	0.738028801046818	0.390293055998904	1
TRINITY_DN13251_c0_g1	TRINITY_DN13251_c0_g1_i1	CC033_HUMAN	Protein C3orf33	GO:0005615:extracellular space		GO:0070373:negative regulation of ERK1 and ERK2 cascade	-0.352413664202951	3.37780706200198	0.696814028697181	0.40385630200202	1
TRINITY_DN13255_c0_g1	TRINITY_DN13255_c0_g1_i1	PTAR1_HUMAN	Protein prenyltransferase alpha subunit repeat-containing protein 1	GO:0005737:cytoplasm	GO:0008318:protein prenyltransferase activity	GO:0018342:protein prenylation	-0.145296688303814	1.88134797379174	0.0780248220501543	0.779992171807964	1
TRINITY_DN13259_c0_g1	TRINITY_DN13259_c0_g1_i1	IMA7_BOVIN	Importin subunit alpha-7	GO:0005829:cytosol	GO:0008139:nuclear localization sequence binding	GO:0006607:NLS-bearing protein import into nucleus	0.368683414297345	3.61721637688922	0.827681970702741	0.362943668864973	1
TRINITY_DN13271_c0_g1	TRINITY_DN13271_c0_g1_i1	.		.			0.32345469791868	1.83614409541081	0.210556533129768	0.646331548377104	1
TRINITY_DN13273_c0_g1	TRINITY_DN13273_c0_g1_i1	MPIP_DROME	M-phase inducer phosphatase	GO:0005694:chromosome	GO:0004725:protein tyrosine phosphatase activity	GO:0051301:cell division	-0.945458172541994	0.846427179658361	1.23366866722094	0.26669475423961	1
TRINITY_DN13276_c0_g1	TRINITY_DN13276_c0_g1_i1	ZN277_HUMAN	Zinc finger protein 277	GO:0005634:nucleus	GO:0046872:metal ion binding	GO:0070301:cellular response to hydrogen peroxide	-0.201963646879405	2.26317982388518	0.159639925090142	0.689488245464312	1
TRINITY_DN13280_c0_g1	TRINITY_DN13280_c0_g1_i1	CKS1_DROME	Cyclin-dependent kinases regulatory subunit		GO:0016538:cyclin-dependent protein serine/threonine kinase regulator activity	GO:0051301:cell division	-0.926037057656566	0.954383206390146	1.36647404116247	0.242418617197863	1
TRINITY_DN13282_c0_g1	TRINITY_DN13282_c0_g1_i1	TRF_SARPE	Transferrin	GO:0005576:extracellular region	GO:0046872:metal ion binding	GO:0006811:ion transport	-1.2204704868251	2.57382326659321	1.08834744042493	0.296837652865216	1
TRINITY_DN13284_c0_g1	TRINITY_DN13284_c0_g1_i1	D2HDH_HUMAN	D-2-hydroxyglutarate dehydrogenase, mitochondrial	GO:0005759:mitochondrial matrix	GO:0051990:(R)-2-hydroxyglutarate dehydrogenase activity	GO:0006103:2-oxoglutarate metabolic process	0.35238051688292	3.15467275195223	0.423253588079084	0.515318015662544	1
TRINITY_DN13288_c0_g1	TRINITY_DN13288_c0_g1_i1	EPT1_HUMAN	Ethanolaminephosphotransferase 1	GO:0005789:endoplasmic reticulum membrane	GO:0004307:ethanolaminephosphotransferase activity	GO:0046474:glycerophospholipid biosynthetic process	0.0404348527414951	3.91118197747079	0.0125164610756015	0.91092094071395	1
TRINITY_DN13297_c0_g1	TRINITY_DN13297_c0_g1_i1	PSA2_DROME	Proteasome subunit alpha type-2	GO:0005737:cytoplasm	GO:0004298:threonine-type endopeptidase activity	GO:0008283:cell proliferation	-0.184800625717301	5.33501769096324	0.280107831709684	0.596630548729517	1
TRINITY_DN13300_c0_g1	TRINITY_DN13300_c0_g1_i1	SYSM_MOUSE	Serine--tRNA ligase, mitochondrial	GO:0005737:cytoplasm	GO:0005524:ATP binding	GO:0097056:selenocysteinyl-tRNA(Sec) biosynthetic process	0.0694935070955136	1.87825087898995	0.0136940494236482	0.906842955183437	1
TRINITY_DN13303_c0_g1	TRINITY_DN13303_c0_g1_i1	ZN680_HUMAN	Zinc finger protein 680	GO:0005634:nucleus	GO:0046872:metal ion binding	GO:0006355:regulation of transcription, DNA-templated	-0.0240088421684008	0.582161809622742	0.000772304149323499	0.977829354020681	1
TRINITY_DN13307_c0_g1	TRINITY_DN13307_c0_g1_i1	MO25_DROME	Protein Mo25	GO:0005737:cytoplasm		GO:0001700:embryonic development via the syncytial blastoderm	-1.2627028058356	0.545835505647262	0.593442938304028	0.44109083560045	1
TRINITY_DN13312_c0_g1	TRINITY_DN13312_c0_g1_i1	NOI_DROME	Splicing factor 3A subunit 3	GO:0071013:catalytic step 2 spliceosome	GO:0044822:poly(A) RNA binding	GO:0009566:fertilization	-0.250447776337642	3.69667783387674	0.414940633725489	0.519472426966179	1
TRINITY_DN13314_c0_g1	TRINITY_DN13314_c0_g1_i1	SCC4_AEDAE	MAU2 chromatid cohesion factor homolog	GO:0000785:chromatin		GO:0051301:cell division	-0.0918567626492931	2.5293515659012	0.0418695299582419	0.837868673991862	1
TRINITY_DN13315_c0_g1	TRINITY_DN13315_c0_g1_i1	NDUS4_BOVIN	NADH dehydrogenase [ubiquinone] iron-sulfur protein 4, mitochondrial	GO:0005747:mitochondrial respiratory chain complex I	GO:0008137:NADH dehydrogenase (ubiquinone) activity	GO:0007420:brain development	-0.0289643336765254	5.32509505901976	0.00449713172175059	0.946533414495505	1
TRINITY_DN13327_c0_g1	TRINITY_DN13327_c0_g1_i1	140U_DROME	RPII140-upstream gene protein	GO:0016021:integral component of membrane		GO:0007275:multicellular organism development	-0.100529485304462	2.94498548094591	0.045751191178647	0.830628720395446	1
TRINITY_DN13328_c0_g1	TRINITY_DN13328_c0_g1_i1	SPRTN_MOUSE	SprT-like domain-containing protein Spartan	GO:0005694:chromosome	GO:0070530:K63-linked polyubiquitin binding	GO:0006974:cellular response to DNA damage stimulus	-0.817387944036199	0.94988863451751	1.04957697069267	0.305604534417152	1
TRINITY_DN13334_c0_g1	TRINITY_DN13334_c0_g1_i1	CP6B1_PAPPO	Cytochrome P450 6B1	GO:0005789:endoplasmic reticulum membrane	GO:0070330:aromatase activity		-0.382916329303858	1.10464749093567	0.107914026559014	0.742531600104664	1
TRINITY_DN13336_c0_g1	TRINITY_DN13336_c0_g1_i1	ZN595_HUMAN	Zinc finger protein 595	GO:0005634:nucleus	GO:0046872:metal ion binding	GO:0006355:regulation of transcription, DNA-templated	-0.497643106457917	1.02847877776857	0.492415380238903	0.482851832556557	1
TRINITY_DN1334_c0_g1	TRINITY_DN1334_c0_g1_i1	PSB7_HUMAN	Proteasome subunit beta type-7	GO:0005737:cytoplasm	GO:0004298:threonine-type endopeptidase activity	GO:0051603:proteolysis involved in cellular protein catabolic process	-0.0651262477102591	5.1629416624545	0.0319673930568127	0.858099240114778	1
TRINITY_DN13355_c0_g1	TRINITY_DN13355_c0_g1_i1	FAM50_ANOGA	Protein FAM50 homolog	GO:0005634:nucleus			-0.0904755531844027	2.50173140178319	0.0317272021516821	0.858627704308974	1
TRINITY_DN13367_c0_g1	TRINITY_DN13367_c0_g1_i1	NRBF2_HUMAN	Nuclear receptor-binding factor 2	GO:0005776:autophagosome		GO:0006914:autophagy	-0.167329183654714	1.61892085895735	0.0796268331565128	0.777803753093781	1
TRINITY_DN13376_c0_g1	TRINITY_DN13376_c0_g1_i1	.		.			-1.01455769524137	0.546775443342968	1.36451673217583	0.242756223738735	1
TRINITY_DN13384_c0_g1	TRINITY_DN13384_c0_g1_i1	MARE1_COTJA	Microtubule-associated protein RP/EB family member 1	GO:0030981:cortical microtubule cytoskeleton	GO:0051010:microtubule plus-end binding	GO:0051301:cell division	-1.44756503621092	2.90313476338392	0.813211639074848	0.367172429026208	1
TRINITY_DN13388_c0_g1	TRINITY_DN13388_c0_g1_i1	RA54B_CHICK	DNA repair and recombination protein RAD54B	GO:0005634:nucleus	GO:0005524:ATP binding	GO:0006281:DNA repair	-0.720721962962084	1.5837060866883	1.08543869154981	0.29748406166578	1
TRINITY_DN13395_c0_g1	TRINITY_DN13395_c0_g1_i1	RFA2_PONAB	Replication protein A 32 kDa subunit	GO:0005662:DNA replication factor A complex	GO:0003684:damaged DNA binding	GO:0006284:base-excision repair	-0.678506722645159	2.74426995870054	1.02537515948926	0.311247390450043	1
TRINITY_DN13399_c0_g1	TRINITY_DN13399_c0_g1_i1	WDS_DROME	Protein will die slowly	GO:0005671:Ada2/Gcn5/Ada3 transcription activator complex		GO:0006338:chromatin remodeling	-0.626693121222272	2.70317204323153	1.63024527467313	0.201669126977972	1
TRINITY_DN13404_c0_g1	TRINITY_DN13404_c0_g1_i1	B4GT7_HUMAN	Beta-1,4-galactosyltransferase 7	GO:0031012:extracellular matrix	GO:0003831:beta-N-acetylglucosaminylglycopeptide beta-1,4-galactosyltransferase activity	GO:0005975:carbohydrate metabolic process	-0.504389616122729	2.19236752894828	0.346547570291455	0.556074003326966	1
TRINITY_DN13405_c0_g1	TRINITY_DN13405_c0_g1_i1	PNPT1_PONAB	Polyribonucleotide nucleotidyltransferase 1, mitochondrial	GO:0016020:membrane	GO:0000175:3'-5'-exoribonuclease activity	GO:0034599:cellular response to oxidative stress	-0.264441014466715	1.6486019976003	0.213447746294781	0.644078412953795	1
TRINITY_DN13412_c0_g1	TRINITY_DN13412_c0_g1_i1	RNC_MOUSE	Ribonuclease 3	GO:0070877:microprocessor complex	GO:0003725:double-stranded RNA binding	GO:0050829:defense response to Gram-negative bacterium	0.384228952227554	1.28649314385143	0.29348917246829	0.587993213736253	1
TRINITY_DN13413_c0_g1	TRINITY_DN13413_c0_g1_i1	SBP2L_MOUSE	Selenocysteine insertion sequence-binding protein 2-like		GO:0044822:poly(A) RNA binding		-0.0316510960571422	1.84841699650396	0.00228566113458206	0.961868791750045	1
TRINITY_DN13414_c0_g1	TRINITY_DN13414_c0_g1_i1	BUB3_XENLA	Mitotic checkpoint protein BUB3	GO:0000777:condensed chromosome kinetochore		GO:0051301:cell division	-0.775261233191853	2.48697355853349	1.40419088488833	0.23602313833584	1
TRINITY_DN13421_c0_g1	TRINITY_DN13421_c0_g1_i1	TRIP4_HUMAN	Activating signal cointegrator 1 {ECO:0000303|PubMed:10454579}	GO:0005737:cytoplasm	GO:0030331:estrogen receptor binding	GO:0030520:intracellular estrogen receptor signaling pathway	-0.230266977723288	2.19765535639903	0.221241979908249	0.638095217137508	1
TRINITY_DN13422_c0_g1	TRINITY_DN13422_c0_g1_i1	ACTZ_DROME	Actin-related protein 1	GO:0005884:actin filament	GO:0005524:ATP binding	GO:0008089:anterograde axonal transport	0.0640684447166758	4.92713642758793	0.0357491376619352	0.850034486921309	1
TRINITY_DN13426_c0_g1	TRINITY_DN13426_c0_g1_i1	ALKB8_XENTR	Alkylated DNA repair protein alkB homolog 8	GO:0005829:cytosol	GO:0005506:iron ion binding	GO:0055114:oxidation-reduction process	-0.383271054343042	1.56973986702828	0.468353068865846	0.493745811110174	1
TRINITY_DN13434_c0_g1	TRINITY_DN13434_c0_g1_i1	DRAM2_HUMAN	DNA damage-regulated autophagy modulator protein 2	GO:0005737:cytoplasm		GO:0006915:apoptotic process	0.0439272287436808	3.02129728508419	0.00780272429572348	0.929611986928161	1
TRINITY_DN13442_c0_g1	TRINITY_DN13442_c0_g1_i1	MPH6_MOUSE	M-phase phosphoprotein 6	GO:0005737:cytoplasm	GO:0003723:RNA binding	GO:0000460:maturation of 5.8S rRNA	-0.452586637070128	1.47166216519527	0.584005087167715	0.444746722725345	1
TRINITY_DN13446_c0_g1	TRINITY_DN13446_c0_g1_i1	CWC15_DROME	Protein CWC15 homolog	GO:0071013:catalytic step 2 spliceosome	GO:0003723:RNA binding	GO:0007052:mitotic spindle organization	0.00925450570589166	3.05226513805238	0.00045540398243693	0.982974279040401	1
TRINITY_DN13450_c0_g1	TRINITY_DN13450_c0_g1_i1	S30BP_HUMAN	SAP30-binding protein	GO:0045111:intermediate filament cytoskeleton		GO:0006915:apoptotic process	0.279373599601924	2.76378699582961	0.355504007113726	0.551013860145889	1
TRINITY_DN13456_c0_g1	TRINITY_DN13456_c0_g1_i1	SF3B6_DROME	Splicing factor 3B subunit 6-like protein	GO:0071013:catalytic step 2 spliceosome	GO:0003729:mRNA binding	GO:0007052:mitotic spindle organization	-0.333687212762781	2.24670836686051	0.402763467209866	0.525665527334047	1
TRINITY_DN13459_c0_g1	TRINITY_DN13459_c0_g1_i1	.		.			-0.127220001654642	2.53277646443464	0.0806585739442046	0.776406907897763	1
TRINITY_DN13465_c0_g1	TRINITY_DN13465_c0_g1_i1	.		.			0.570227056910778	0.558533288714066	0.455361548270869	0.499799776178793	1
TRINITY_DN13473_c0_g1	TRINITY_DN13473_c0_g1_i1	.		.			-0.214342803016706	1.31235714718846	0.139924943114741	0.708355640383251	1
TRINITY_DN13481_c0_g1	TRINITY_DN13481_c0_g1_i1	.		GO:0061617:MICOS complex			-0.0039133039125028	4.22988671060884	6.84147114684563e-05	0.993400517837806	1
TRINITY_DN13489_c0_g1	TRINITY_DN13489_c0_g1_i1	EXOC8_XENLA	Exocyst complex component 8	GO:0005737:cytoplasm		GO:0006887:exocytosis	0.00211719561274728	3.49897136595984	2.42145824280726e-05	0.996073760383324	1
TRINITY_DN1349_c0_g1	TRINITY_DN1349_c0_g1_i1	.		GO:0016021:integral component of membrane		GO:0002250:adaptive immune response	0.190225644713538	4.06458840187989	0.105937623534027	0.744817359997255	1
TRINITY_DN1350_c0_g1	TRINITY_DN1350_c0_g1_i1	.		.			0.546566215189856	0.318352469959561	0.549934647702008	0.458344398273257	1
TRINITY_DN13500_c0_g1	TRINITY_DN13500_c0_g1_i1	TM147_BOVIN	Transmembrane protein 147	GO:0005789:endoplasmic reticulum membrane		GO:0031648:protein destabilization	-0.311051383580294	4.05029784258339	0.475778167731258	0.490340882282997	1
TRINITY_DN13501_c0_g1	TRINITY_DN13501_c0_g1_i1	TRPA1_DROME	Transient receptor potential cation channel subfamily A member 1	GO:0034703:cation channel complex	GO:0005261:cation channel activity	GO:0006816:calcium ion transport	-0.606242735493669	0.373636672382369	0.748023113631604	0.387102847347944	1
TRINITY_DN13511_c0_g1	TRINITY_DN13511_c0_g1_i1	.		.			-0.508417619399238	3.28971064726262	0.935871935933844	0.333341740155564	1
TRINITY_DN13517_c0_g1	TRINITY_DN13517_c0_g1_i1	SSDH_RAT	Succinate-semialdehyde dehydrogenase, mitochondrial	GO:0005739:mitochondrion	GO:0004029:aldehyde dehydrogenase (NAD) activity	GO:0007417:central nervous system development	0.213316656691732	2.62413795634172	0.199180553372144	0.655383094288558	1
TRINITY_DN13540_c0_g1	TRINITY_DN13540_c0_g1_i1	.		.			-0.930807699109724	-0.262340850542293	0.699193187577791	0.403054927765269	1
TRINITY_DN13550_c0_g1	TRINITY_DN13550_c0_g1_i1	SNUT2_MOUSE	U4/U6.U5 tri-snRNP-associated protein 2	GO:0005681:spliceosomal complex	GO:0036459:thiol-dependent ubiquitinyl hydrolase activity	GO:0007049:cell cycle	-0.317848638700689	2.43093647193001	0.43828163616435	0.507953004535498	1
TRINITY_DN13555_c0_g1	TRINITY_DN13555_c0_g1_i1	BIRC5_RAT	Baculoviral IAP repeat-containing protein 5	GO:0016324:apical plasma membrane	GO:0048037:cofactor binding	GO:0051301:cell division	-0.170529732704987	1.11013748821056	0.0281492509109196	0.866758414454146	1
TRINITY_DN13581_c0_g1	TRINITY_DN13581_c0_g1_i1	MD2L1_DICDI	Mitotic spindle assembly checkpoint protein MAD2A	GO:0000777:condensed chromosome kinetochore		GO:0051301:cell division	-0.76119715269808	1.30360405715471	0.648959004292507	0.420485108689553	1
TRINITY_DN13585_c0_g1	TRINITY_DN13585_c0_g1_i1	TDH_BOVIN	L-threonine 3-dehydrogenase, mitochondrial	GO:0005739:mitochondrion	GO:0050662:coenzyme binding	GO:0019518:L-threonine catabolic process to glycine	0.658634749042517	4.12945623225112	1.57546697983357	0.209414848612932	1
TRINITY_DN13592_c0_g1	TRINITY_DN13592_c0_g1_i1	CV039_MOUSE	UPF0545 protein C22orf39 homolog	.			0.274217436100133	2.03183124918941	0.19037746582703	0.662602641542736	1
TRINITY_DN1361_c0_g1	TRINITY_DN1361_c0_g1_i1	.		.			-1.08297414555938	0.363207846429123	0.283115074625543	0.594666717561018	1
TRINITY_DN13613_c0_g1	TRINITY_DN13613_c0_g1_i1	RT18C_HUMAN	28S ribosomal protein S18c, mitochondrial	GO:0005743:mitochondrial inner membrane	GO:0003735:structural constituent of ribosome	GO:0032543:mitochondrial translation	-0.26486245336136	2.68223638361875	0.261073694047396	0.609383470432199	1
TRINITY_DN13630_c0_g1	TRINITY_DN13630_c0_g1_i1	DCOR1_DROME	Ornithine decarboxylase 1		GO:0004586:ornithine decarboxylase activity	GO:0033387:putrescine biosynthetic process from ornithine	0.105364024553795	1.75020733206654	0.0351091011823733	0.851367228094092	1
TRINITY_DN13633_c0_g1	TRINITY_DN13633_c0_g1_i1	AMPN_RAT	Aminopeptidase N	GO:0005737:cytoplasm	GO:0004177:aminopeptidase activity	GO:0001525:angiogenesis	-1.08678840997851	1.18226817065709	1.21053103072987	0.271226978114605	1
TRINITY_DN13635_c0_g1	TRINITY_DN13635_c0_g1_i1	NTH_CHICK	Endonuclease III-like protein 1 {ECO:0000255|HAMAP-Rule:MF_03183}	GO:0005739:mitochondrion	GO:0051539:4 iron, 4 sulfur cluster binding	GO:0006285:base-excision repair, AP site formation	-0.65665445776233	0.926912184159307	0.549318550682668	0.458596267684995	1
TRINITY_DN1364_c0_g1	TRINITY_DN1364_c0_g1_i1	ATPF1_DANRE	ATP synthase mitochondrial F1 complex assembly factor 1	GO:0005739:mitochondrion		GO:0033615:mitochondrial proton-transporting ATP synthase complex assembly	1.27811856450052	2.1532423442007	0.871538466969045	0.350529747811719	1
TRINITY_DN1364_c0_g1	TRINITY_DN1364_c0_g1_i2	ATPF1_DANRE	ATP synthase mitochondrial F1 complex assembly factor 1	GO:0005739:mitochondrion		GO:0033615:mitochondrial proton-transporting ATP synthase complex assembly	-0.727294225240745	2.75111870707368	1.9854271060224	0.158819838031777	1
TRINITY_DN13650_c0_g1	TRINITY_DN13650_c0_g1_i1	.		.			-0.215908755903489	0.539273151924918	0.117516341302937	0.731743986425717	1
TRINITY_DN13656_c0_g1	TRINITY_DN13656_c0_g1_i1	ELOF1_DROME	Transcription elongation factor 1 homolog	GO:0005634:nucleus	GO:0046872:metal ion binding	GO:0006355:regulation of transcription, DNA-templated	-0.0267576545840803	2.36875954467512	0.002330226483513	0.961499134978463	1
TRINITY_DN13660_c0_g1	TRINITY_DN13660_c0_g1_i1	RPAP2_DROME	Putative RNA polymerase II subunit B1 CTD phosphatase RPAP2 homolog	GO:0005737:cytoplasm	GO:0008420:CTD phosphatase activity	GO:0070940:dephosphorylation of RNA polymerase II C-terminal domain	-0.0701338243058699	1.45667671227739	0.00911318406890382	0.923947078974045	1
TRINITY_DN1368_c0_g1	TRINITY_DN1368_c0_g1_i1	U195A_DROME	MIP18 family protein CG7949			GO:0007059:chromosome segregation	-0.072316232558379	2.94245410609009	0.0206930361782829	0.885618332642468	1
TRINITY_DN13689_c0_g1	TRINITY_DN13689_c0_g1_i1	MED20_ANOGA	Mediator of RNA polymerase II transcription subunit 20	GO:0016592:mediator complex	GO:0001104:RNA polymerase II transcription cofactor activity	GO:0006357:regulation of transcription from RNA polymerase II promoter	-0.156402632600231	0.814718833664644	0.0544412131159412	0.815507953082351	1
TRINITY_DN13694_c0_g1	TRINITY_DN13694_c0_g1_i1	ACT_CYAME	Actin	GO:0005737:cytoplasm	GO:0005524:ATP binding		-0.0417614431372572	3.95148858556757	0.00609869207367497	0.937753181950148	1
TRINITY_DN13700_c0_g1	TRINITY_DN13700_c0_g1_i1	.		.			0.533962217282596	2.96293097134003	0.447360085492171	0.5035912809769	1
TRINITY_DN1371_c0_g1	TRINITY_DN1371_c0_g1_i1	NDC1_DROPS	Nucleoporin Ndc1	GO:0016021:integral component of membrane		GO:0051028:mRNA transport	-0.489513253790265	2.66758586200749	0.871049944425754	0.350664803579841	1
TRINITY_DN1373_c0_g1	TRINITY_DN1373_c0_g1_i1	PEX3_MACFA	Peroxisomal biogenesis factor 3	GO:0005779:integral component of peroxisomal membrane		GO:0007031:peroxisome organization	-0.0632992609471041	3.28240421578406	0.0175251389486168	0.894681718057517	1
TRINITY_DN1373_c0_g1	TRINITY_DN1373_c0_g1_i2	PEX3_MOUSE	Peroxisomal biogenesis factor 3	GO:0005779:integral component of peroxisomal membrane		GO:0007031:peroxisome organization	-2.00252582868121	0.263952896669585	0.954099055337879	0.32867810815888	1
TRINITY_DN13733_c0_g1	TRINITY_DN13733_c0_g1_i1	PCID2_DROME	PCI domain-containing protein 2 homolog	GO:0005737:cytoplasm		GO:0006406:mRNA export from nucleus	-0.234597872341307	1.99369379845136	0.165820431944109	0.683853353745367	1
TRINITY_DN1375_c0_g1	TRINITY_DN1375_c0_g1_i1	IYD1_MOUSE	Iodotyrosine deiodinase 1	GO:0016021:integral component of membrane	GO:0016491:oxidoreductase activity		0.229214463195932	2.90878982500605	0.147564942387204	0.700873332655719	1
TRINITY_DN1377_c0_g1	TRINITY_DN1377_c0_g1_i1	U729_ANOGA	UPF0729 protein AGAP000931		GO:0004871:signal transducer activity	GO:0007165:signal transduction	-0.25460222820084	2.70409974290717	0.27264347178106	0.601563996274949	1
TRINITY_DN13780_c0_g1	TRINITY_DN13780_c0_g1_i1	.		.			-0.727136751907746	0.160291168171971	0.292438586357412	0.588662048129131	1
TRINITY_DN1379_c0_g1	TRINITY_DN1379_c0_g1_i2	LRC55_RAT	Leucine-rich repeat-containing protein 55		GO:0003779:actin binding	GO:0051014:actin filament severing	-0.367417379340497	0.790101644611219	0.143601753735949	0.70472631521667	1
TRINITY_DN1382_c0_g1	TRINITY_DN1382_c0_g1_i1	S61G1_GRYOR	Protein transport protein Sec61 subunit gamma	GO:0005789:endoplasmic reticulum membrane	GO:0015450:P-P-bond-hydrolysis-driven protein transmembrane transporter activity	GO:0045047:protein targeting to ER	-0.100241629612437	6.30237322082063	0.0629597912368809	0.801877586852932	1
TRINITY_DN1387_c0_g1	TRINITY_DN1387_c0_g1_i1	GDL_DROME	Gonadal protein gdl	.			0.162225325357933	0.920897175787636	0.0631409165177342	0.801598747362783	1
TRINITY_DN1388_c0_g1	TRINITY_DN1388_c0_g1_i1	PHF5A_RAT	PHD finger-like domain-containing protein 5A	GO:0071013:catalytic step 2 spliceosome	GO:0003677:DNA binding	GO:0000398:mRNA splicing, via spliceosome	-0.158783667115063	3.31783677309665	0.11181184964217	0.738090725032898	1
TRINITY_DN13933_c0_g1	TRINITY_DN13933_c0_g1_i1	YIPF1_MOUSE	Protein YIPF1	GO:0016021:integral component of membrane		GO:0098779:mitophagy in response to mitochondrial depolarization	-0.127484084678196	3.99067802159086	0.114902071474461	0.734630762731819	1
TRINITY_DN13947_c0_g1	TRINITY_DN13947_c0_g1_i1	RUXE_DROME	Probable small nuclear ribonucleoprotein E	GO:0071013:catalytic step 2 spliceosome	GO:0003723:RNA binding	GO:0000398:mRNA splicing, via spliceosome	-0.491734227853172	3.02723871953336	1.00998163136121	0.314907239608893	1
TRINITY_DN13949_c0_g1	TRINITY_DN13949_c0_g1_i1	.		.			-0.840566093052851	0.985592554265959	1.31770067994932	0.251005123984912	1
TRINITY_DN13955_c0_g1	TRINITY_DN13955_c0_g1_i1	YMH6_CAEEL	Uncharacterized protein F58A4.6	.			-0.524829283435927	2.49521250501945	0.940251765829376	0.332213102340715	1
TRINITY_DN13956_c0_g1	TRINITY_DN13956_c0_g1_i1	RPC8_HUMAN	DNA-directed RNA polymerase III subunit RPC8	GO:0005813:centrosome	GO:0003677:DNA binding	GO:0051607:defense response to virus	-0.543366144141529	2.13999109069101	1.10749781162878	0.292626516196401	1
TRINITY_DN1396_c0_g1	TRINITY_DN1396_c0_g1_i1	NDOR1_DANRE	NADPH-dependent diflavin oxidoreductase 1 {ECO:0000255|HAMAP-Rule:MF_03178}	GO:0005829:cytosol	GO:0050660:flavin adenine dinucleotide binding	GO:0008219:cell death	0.134642387079157	2.67220425191586	0.085813913820331	0.769567922106667	1
TRINITY_DN1400_c0_g1	TRINITY_DN1400_c0_g1_i1	NOL6_DROPS	Nucleolar protein 6 {ECO:0000250|UniProtKB:Q9H6R4}	GO:0000794:condensed nuclear chromosome	GO:0003723:RNA binding		-0.460308673449672	3.30699534399262	0.858025817743352	0.354291742745192	1
TRINITY_DN14028_c0_g1	TRINITY_DN14028_c0_g1_i1	ZN227_HUMAN	Zinc finger protein 227	GO:0005634:nucleus	GO:0003677:DNA binding	GO:0006355:regulation of transcription, DNA-templated	0.0459470998549484	0.816118194905678	0.00416104153627939	0.948567221747896	1
TRINITY_DN14043_c0_g1	TRINITY_DN14043_c0_g1_i1	RB87F_DROME	Heterogeneous nuclear ribonucleoprotein 87F	GO:0000785:chromatin	GO:0003729:mRNA binding	GO:0001745:compound eye morphogenesis	0.177459895388289	1.54638719304564	0.0644784514202159	0.799552670139604	1
TRINITY_DN1409_c0_g1	TRINITY_DN1409_c0_g1_i2	DTD1_BOVIN	D-tyrosyl-tRNA(Tyr) deacylase 1	GO:0005737:cytoplasm	GO:0002161:aminoacyl-tRNA editing activity	GO:0019478:D-amino acid catabolic process	-0.334984626478696	1.12994066424818	0.267221067212883	0.605202025034266	1
TRINITY_DN14132_c0_g1	TRINITY_DN14132_c0_g1_i1	ERCC1_BOVIN	DNA excision repair protein ERCC-1	GO:0005737:cytoplasm	GO:0003684:damaged DNA binding	GO:0048468:cell development	-0.373256360621916	2.08847345456037	0.425116488584768	0.514394994211694	1
TRINITY_DN14181_c0_g1	TRINITY_DN14181_c0_g1_i1	FBSP1_CULQU	F-box/SPRY domain-containing protein 1 {ECO:0000250|UniProtKB:Q9V6L9}	GO:0030054:cell junction		GO:0045886:negative regulation of synaptic growth at neuromuscular junction	-1.09069177869154	0.321295994709122	1.47564304448806	0.224457454599201	1
TRINITY_DN14251_c0_g1	TRINITY_DN14251_c0_g1_i1	.		.			-1.09233213075269	0.0101202108873903	1.87836864682949	0.17051967755224	1
TRINITY_DN14285_c0_g1	TRINITY_DN14285_c0_g1_i1	.		.			-0.0827011823189736	4.6418976939151	0.0324840468816059	0.856969407158296	1
TRINITY_DN1430_c0_g1	TRINITY_DN1430_c0_g1_i1	UDB31_CANLF	UDP-glucuronosyltransferase 2B31	GO:0005789:endoplasmic reticulum membrane	GO:0015020:glucuronosyltransferase activity	GO:0009813:flavonoid biosynthetic process	-0.515630637787045	0.000842497050848147	0.290939366032357	0.589619190409819	1
TRINITY_DN14324_c0_g1	TRINITY_DN14324_c0_g1_i1	.		.			-0.29376419633034	0.348528008142093	0.0619617075385155	0.803421823546655	1
TRINITY_DN1439_c0_g1	TRINITY_DN1439_c0_g1_i1	S27A4_HUMAN	Long-chain fatty acid transport protein 4	GO:0005789:endoplasmic reticulum membrane	GO:0004467:long-chain fatty acid-CoA ligase activity	GO:0015908:fatty acid transport	-0.657943331526887	2.33207306979067	1.24759663545995	0.264012003793739	1
TRINITY_DN14401_c0_g1	TRINITY_DN14401_c0_g1_i1	RM35_DROME	39S ribosomal protein L35, mitochondrial	GO:0005762:mitochondrial large ribosomal subunit	GO:0003735:structural constituent of ribosome	GO:0060429:epithelium development	-0.352443950978499	3.26334328945502	0.542272627212788	0.461492399202841	1
TRINITY_DN1448_c0_g1	TRINITY_DN1448_c0_g1_i1	.		.			0.109338181928598	2.79264212728692	0.0342758250732302	0.853121335047473	1
TRINITY_DN14493_c0_g1	TRINITY_DN14493_c0_g1_i1	.		.			0.976444465828299	1.13347074042048	0.616713807654565	0.432271083380166	1
TRINITY_DN14535_c0_g1	TRINITY_DN14535_c0_g1_i1	IN80C_MOUSE	INO80 complex subunit C	GO:0031011:Ino80 complex		GO:0006338:chromatin remodeling	-0.165845535648546	1.35270433829584	0.0724208111367968	0.78784415026969	1
TRINITY_DN1455_c0_g1	TRINITY_DN1455_c0_g1_i1	ML1P_MANSE	MD-2-related lipid-recognition protein {ECO:0000303|PubMed:18343500}	GO:0005576:extracellular region	GO:0008289:lipid binding		-0.172694069308903	2.66588611222783	0.0541889258094099	0.815928245187855	1
TRINITY_DN1457_c0_g1	TRINITY_DN1457_c0_g1_i1	.		.			-0.973823895330813	0.867331124287892	0.2364689609099	0.62676813074087	1
TRINITY_DN14633_c0_g1	TRINITY_DN14633_c0_g1_i1	NDUAC_CAEEL	Probable NADH dehydrogenase [ubiquinone] 1 alpha subcomplex subunit 12	GO:0005743:mitochondrial inner membrane	GO:0009055:electron carrier activity		-0.0526380264395421	4.7063487115411	0.0141257901716587	0.905392636339649	1
TRINITY_DN1467_c0_g2	TRINITY_DN1467_c0_g2_i1	RPAC1_BOVIN	DNA-directed RNA polymerases I and III subunit RPAC1	GO:0005736:DNA-directed RNA polymerase I complex	GO:0003677:DNA binding	GO:0006360:transcription from RNA polymerase I promoter	-0.25980934298452	3.10115163473579	0.254727713690758	0.61376564740131	1
TRINITY_DN1469_c0_g1	TRINITY_DN1469_c0_g1_i1	RM49_DROME	Probable 39S ribosomal protein L49, mitochondrial	GO:0005762:mitochondrial large ribosomal subunit	GO:0003735:structural constituent of ribosome	GO:0032543:mitochondrial translation	-0.0672827498339879	2.80682007539391	0.013925783817144	0.906061669070606	1
TRINITY_DN1470_c0_g1	TRINITY_DN1470_c0_g1_i1	ETFA_MACFA	Electron transfer flavoprotein subunit alpha, mitochondrial	GO:0005759:mitochondrial matrix	GO:0009055:electron carrier activity	GO:0033539:fatty acid beta-oxidation using acyl-CoA dehydrogenase	-0.0232381914755135	5.38692888174947	0.00311104659710204	0.955519651513117	1
TRINITY_DN1472_c0_g1	TRINITY_DN1472_c0_g1_i1	PHTF_DROME	Putative homeodomain transcription factor	GO:0005634:nucleus	GO:0003677:DNA binding	GO:0006357:regulation of transcription from RNA polymerase II promoter	0.0220835790394421	1.17625961045996	0.00141318553171604	0.970012699440408	1
TRINITY_DN1473_c0_g1	TRINITY_DN1473_c0_g1_i2	KAD3_MOUSE	GTP:AMP phosphotransferase AK3, mitochondrial {ECO:0000255|HAMAP-Rule:MF_03169}	GO:0005759:mitochondrial matrix	GO:0004017:adenylate kinase activity	GO:0006172:ADP biosynthetic process	-0.154642689721987	1.49435346348412	0.0140220778516627	0.905738956112509	1
TRINITY_DN1474_c0_g1	TRINITY_DN1474_c0_g1_i1	NSE2_HUMAN	E3 SUMO-protein ligase NSE2	GO:0005829:cytosol	GO:0016874:ligase activity	GO:0000724:double-strand break repair via homologous recombination	-0.858280567193888	0.506642690741892	0.372845475167647	0.541457311180886	1
TRINITY_DN1478_c0_g1	TRINITY_DN1478_c0_g1_i1	P5CR1_ARATH	Pyrroline-5-carboxylate reductase	GO:0005618:cell wall	GO:0004735:pyrroline-5-carboxylate reductase activity	GO:0055129:L-proline biosynthetic process	-0.461795083641895	2.19991065788051	0.625123907357295	0.429149558440316	1
TRINITY_DN1486_c0_g1	TRINITY_DN1486_c0_g1_i1	SQD_DROME	RNA-binding protein squid	GO:0071013:catalytic step 2 spliceosome	GO:0003730:mRNA 3'-UTR binding	GO:0008069:dorsal/ventral axis specification, ovarian follicular epithelium	-0.418069913712097	2.94037424378776	0.892544033410998	0.344788828921757	1
TRINITY_DN1487_c0_g1	TRINITY_DN1487_c0_g1_i2	RDH12_HUMAN	Retinol dehydrogenase 12	GO:0005622:intracellular	GO:0004745:retinol dehydrogenase activity	GO:0045494:photoreceptor cell maintenance	0.42136367599835	1.8344663446403	0.425940719465278	0.513987527368823	1
TRINITY_DN1489_c0_g1	TRINITY_DN1489_c0_g1_i1	RM24_DROPS	Probable 39S ribosomal protein L24, mitochondrial	GO:0005739:mitochondrion	GO:0003735:structural constituent of ribosome	GO:0006412:translation	-0.31043891385404	3.1173746114084	0.497806301762362	0.480465603244563	1
TRINITY_DN1496_c0_g1	TRINITY_DN1496_c0_g1_i2	LHPL2_DANRE	Lipoma HMGIC fusion partner-like 2 protein	GO:0016021:integral component of membrane			0.201589592155805	0.121322887972875	0.0228309890744303	0.879897409180622	1
TRINITY_DN14965_c0_g1	TRINITY_DN14965_c0_g1_i1	.		.			0.793336545221153	-0.569514963439122	0.624970600212601	0.429206154832825	1
TRINITY_DN14967_c0_g1	TRINITY_DN14967_c0_g1_i1	NOSIP_DROME	Nitric oxide synthase-interacting protein homolog	GO:0071013:catalytic step 2 spliceosome	GO:0044822:poly(A) RNA binding	GO:0000398:mRNA splicing, via spliceosome	-0.281744460458338	2.01512279920779	0.273284024529333	0.601137279964195	1
TRINITY_DN14970_c0_g1	TRINITY_DN14970_c0_g1_i1	TRET1_BOMMO	Facilitated trehalose transporter Tret1 {ECO:0000303|PubMed:20035867}	GO:0016021:integral component of membrane	GO:0015574:trehalose transmembrane transporter activity	GO:0015771:trehalose transport	0.293543766455101	-0.202561759791003	0.0903845126017946	0.763688895472039	1
TRINITY_DN14971_c0_g1	TRINITY_DN14971_c0_g1_i1	SYAM_DROME		GO:0005739:mitochondrion	GO:0004813:alanine-tRNA ligase activity	GO:0006419:alanyl-tRNA aminoacylation	-0.368427007634363	1.97052643076488	0.486098396785837	0.485672901683152	1
TRINITY_DN14972_c0_g1	TRINITY_DN14972_c0_g1_i1	OSGEP_DROME	Probable tRNA N6-adenosine threonylcarbamoyltransferase {ECO:0000255|HAMAP-Rule:MF_03180}	GO:0005737:cytoplasm	GO:0046872:metal ion binding	GO:0022008:neurogenesis	-0.479709402976242	2.08554302493922	0.833205790732986	0.361347176245296	1
TRINITY_DN14978_c0_g1	TRINITY_DN14978_c0_g1_i1	WDR36_HUMAN	WD repeat-containing protein 36	GO:0030687:preribosome, large subunit precursor	GO:0019843:rRNA binding	GO:0007292:female gamete generation	-0.503920849526531	4.33573650440871	0.761261900226886	0.38293390251473	1
TRINITY_DN14979_c0_g1	TRINITY_DN14979_c0_g1_i1	LOK_DROME	Ovarian-specific serine/threonine-protein kinase Lok	GO:0016607:nuclear speck	GO:0005524:ATP binding	GO:0006919:activation of cysteine-type endopeptidase activity involved in apoptotic process	-0.586512403719399	1.81577755786434	0.268142188466416	0.60458073919803	1
TRINITY_DN14980_c0_g1	TRINITY_DN14980_c0_g1_i1	.		.			-0.362200964933996	1.64196244311561	0.356378227767291	0.550524587966726	1
TRINITY_DN14983_c0_g1	TRINITY_DN14983_c0_g1_i1	ATPO_DROME	ATP synthase subunit O, mitochondrial	GO:0005811:lipid particle	GO:0046933:proton-transporting ATP synthase activity, rotational mechanism	GO:0015986:ATP synthesis coupled proton transport	-0.0334122987494791	6.58035492540045	0.00370960960182387	0.951433621422062	1
TRINITY_DN14988_c0_g1	TRINITY_DN14988_c0_g1_i1	NTPES_BACSU	Trifunctional nucleotide phosphoesterase protein YfkN	GO:0005618:cell wall	GO:0008663:2',3'-cyclic-nucleotide 2'-phosphodiesterase activity	GO:0009166:nucleotide catabolic process	0.393244591048419	2.76085986552688	0.298900579042277	0.58457248120818	1
TRINITY_DN14989_c0_g1	TRINITY_DN14989_c0_g1_i1	PIF1_DANRE	ATP-dependent DNA helicase PIF1 {ECO:0000255|HAMAP-Rule:MF_03176}	GO:0005739:mitochondrion	GO:0005524:ATP binding	GO:0032508:DNA duplex unwinding	-0.541960142903546	0.796652972258784	0.300506230080051	0.58356523392754	1
TRINITY_DN1499_c0_g1	TRINITY_DN1499_c0_g1_i1	RFC5_HUMAN	Replication factor C subunit 5	GO:0005663:DNA replication factor C complex	GO:0005524:ATP binding	GO:0006284:base-excision repair	0.406250617487538	1.59557490872789	0.280273225953351	0.596522190690662	1
TRINITY_DN14990_c0_g1	TRINITY_DN14990_c0_g1_i1	NOB1_RAT	RNA-binding protein NOB1	GO:0005634:nucleus	GO:0004521:endoribonuclease activity	GO:0000469:cleavage involved in rRNA processing	0.00459380747317406	3.64176433197575	8.64216766967019e-05	0.992582711865543	1
TRINITY_DN14992_c0_g1	TRINITY_DN14992_c0_g1_i1	P2R3C_HUMAN	Serine/threonine-protein phosphatase 2A regulatory subunit B'' subunit gamma	GO:0005813:centrosome	GO:0046872:metal ion binding	GO:0032147:activation of protein kinase activity	-0.217850576329079	1.92504983501934	0.164958318853583	0.684631940602	1
TRINITY_DN14994_c0_g1	TRINITY_DN14994_c0_g1_i1	GOGA7_MOUSE	Golgin subfamily A member 7	GO:0070062:extracellular exosome		GO:0043001:Golgi to plasma membrane protein transport	-0.136927168845412	2.9384082647066	0.104663085798593	0.746303926357389	1
TRINITY_DN14999_c0_g1	TRINITY_DN14999_c0_g1_i1	QTRD1_ANOGA	Queuine tRNA-ribosyltransferase subunit QTRTD1 homolog {ECO:0000255|HAMAP-Rule:MF_03043}	GO:0005737:cytoplasm	GO:0008479:queuine tRNA-ribosyltransferase activity	GO:0008616:queuosine biosynthetic process	-0.179793172426307	3.38233772388395	0.21219054467988	0.645055868704783	1
TRINITY_DN15001_c0_g1	TRINITY_DN15001_c0_g1_i1	TIM8_DROME	Mitochondrial import inner membrane translocase subunit Tim8	GO:0005743:mitochondrial inner membrane	GO:0046872:metal ion binding	GO:0015031:protein transport	-0.258108765964234	4.58215103418233	0.44805288838319	0.50326105983141	1
TRINITY_DN15005_c0_g1	TRINITY_DN15005_c0_g1_i1	SIAS_HUMAN	Sialic acid synthase	GO:0005737:cytoplasm	GO:0050462:N-acetylneuraminate synthase activity	GO:0044267:cellular protein metabolic process	-0.274362719361231	3.70286983536726	0.506461258634738	0.476674775850008	1
TRINITY_DN15006_c0_g1	TRINITY_DN15006_c0_g1_i1	SGSM3_XENLA	Small G protein signaling modulator 3 homolog	.			-0.203855627122096	1.97529004900917	0.137342475059734	0.710937376498493	1
TRINITY_DN15011_c0_g1	TRINITY_DN15011_c0_g1_i1	PIGM_ARATH	GPI mannosyltransferase 1	GO:0005789:endoplasmic reticulum membrane	GO:0016758:transferase activity, transferring hexosyl groups	GO:0006506:GPI anchor biosynthetic process	-0.19933533131916	4.37717318406478	0.327710388782946	0.567010414546127	1
TRINITY_DN15012_c0_g1	TRINITY_DN15012_c0_g1_i1	MBOA5_DROME	Lysophospholipid acyltransferase 5	GO:0016021:integral component of membrane	GO:0047184:1-acylglycerophosphocholine O-acyltransferase activity	GO:0008354:germ cell migration	0.0279405645581104	3.5482602201409	0.00442959650715569	0.946935800716503	1
TRINITY_DN15016_c0_g1	TRINITY_DN15016_c0_g1_i1	IGBP1_MOUSE	Immunoglobulin-binding protein 1	GO:0005737:cytoplasm	GO:0031434:mitogen-activated protein kinase kinase binding	GO:0042113:B cell activation	0.0025560663041773	2.57440189212228	2.81119974021582e-05	0.995769576181456	1
TRINITY_DN15022_c0_g1	TRINITY_DN15022_c0_g1_i1	TCPD_OCHTR	T-complex protein 1 subunit delta	GO:0005737:cytoplasm	GO:0005524:ATP binding	GO:0006457:protein folding	-0.212456233697804	5.81699470411697	0.344843532775831	0.557046696585336	1
TRINITY_DN15023_c0_g1	TRINITY_DN15023_c0_g1_i1	TTC27_CHICK	Tetratricopeptide repeat protein 27	.			-0.432982404003686	3.48210259582009	0.691987402079286	0.405489213153039	1
TRINITY_DN15024_c0_g1	TRINITY_DN15024_c0_g1_i1	FBRL_DROME	rRNA 2'-O-methyltransferase fibrillarin	GO:0031428:box C/D snoRNP complex	GO:1990259:histone-glutamine methyltransferase activity	GO:0000494:box C/D snoRNA 3'-end processing	-0.727777316306514	4.31240409696536	1.49418219317503	0.221568701058268	1
TRINITY_DN15025_c0_g1	TRINITY_DN15025_c0_g1_i1	.		.			-1.44723907494242	0.744468532850156	0.511406830822249	0.474530483171093	1
TRINITY_DN15026_c0_g1	TRINITY_DN15026_c0_g1_i1	PGTA_PONAB	Geranylgeranyl transferase type-2 subunit alpha	GO:0005968:Rab-protein geranylgeranyltransferase complex	GO:0004663:Rab geranylgeranyltransferase activity	GO:0018344:protein geranylgeranylation	0.0375926411652983	3.33093080114795	0.00877913371048189	0.925349828430744	1
TRINITY_DN15028_c0_g1	TRINITY_DN15028_c0_g1_i1	YCKF_SCHPO	Uncharacterized protein C1450.15	GO:0005789:endoplasmic reticulum membrane	GO:0004307:ethanolaminephosphotransferase activity	GO:0006501:C-terminal protein lipidation	-0.237093465053487	2.64706615647307	0.195960480976724	0.658001378986659	1
TRINITY_DN15029_c0_g1	TRINITY_DN15029_c0_g1_i1	GBB5_MOUSE	Guanine nucleotide-binding protein subunit beta-5	GO:0043209:myelin sheath	GO:0051087:chaperone binding	GO:0007186:G-protein coupled receptor signaling pathway	-0.131399944470465	2.59266471000521	0.0420762027391475	0.837474584294647	1
TRINITY_DN1503_c0_g1	TRINITY_DN1503_c0_g1_i1	TRAF6_MACMU	TNF receptor-associated factor 6	GO:0005938:cell cortex	GO:0016874:ligase activity	GO:0006955:immune response	-0.109764178455258	2.01589499463349	0.0338852746508342	0.853951062018032	1
TRINITY_DN15030_c0_g1	TRINITY_DN15030_c0_g1_i1	SEH1_HUMAN	Nucleoporin SEH1	GO:0000777:condensed chromosome kinetochore		GO:0051315:attachment of mitotic spindle microtubules to kinetochore	-0.476263404957653	2.47543859297289	0.763400060819606	0.382266572413956	1
TRINITY_DN15031_c0_g1	TRINITY_DN15031_c0_g1_i1	FABG_THEMA	3-oxoacyl-[acyl-carrier-protein] reductase FabG		GO:0004316:3-oxoacyl-[acyl-carrier-protein] reductase (NADPH) activity	GO:0030497:fatty acid elongation	-0.0493486142681082	5.47080483039141	0.0132081869664915	0.908503081787717	1
TRINITY_DN15033_c0_g1	TRINITY_DN15033_c0_g1_i1	ADCK5_MOUSE	Uncharacterized aarF domain-containing protein kinase 5	GO:0016021:integral component of membrane	GO:0004674:protein serine/threonine kinase activity		-0.468148089191491	1.14826745494402	0.526544950131158	0.468063067183487	1
TRINITY_DN15038_c0_g1	TRINITY_DN15038_c0_g1_i1	TPPC4_BOVIN	Trafficking protein particle complex subunit 4	GO:0005801:cis-Golgi network	GO:0017112:Rab guanyl-nucleotide exchange factor activity	GO:0016358:dendrite development	-0.0686672406831725	2.8015716075442	0.0193726282688949	0.889303495731067	1
TRINITY_DN15040_c0_g1	TRINITY_DN15040_c0_g1_i1	MED17_ANOGA	Mediator of RNA polymerase II transcription subunit 17	GO:0016592:mediator complex	GO:0001104:RNA polymerase II transcription cofactor activity	GO:0006351:transcription, DNA-templated	-0.488957307008018	2.47094483499377	1.00425021917366	0.316284260140609	1
TRINITY_DN15042_c0_g1	TRINITY_DN15042_c0_g1_i1	.		.			-0.0653435349081286	5.51479431707804	0.012608503831351	0.910595377916964	1
TRINITY_DN15043_c0_g1	TRINITY_DN15043_c0_g1_i1	.		.			0.587929153947897	1.29224649599208	0.711710673694463	0.398876494000234	1
TRINITY_DN15047_c0_g1	TRINITY_DN15047_c0_g1_i1	.		GO:0005576:extracellular region	GO:0008233:peptidase activity	GO:0009950:dorsal/ventral axis specification	0.675317432560984	0.0738438854048509	0.603074899403795	0.437407211870186	1
TRINITY_DN15049_c0_g1	TRINITY_DN15049_c0_g1_i1	.		.			0.131270468908941	0.367207417590909	0.0319459996054393	0.858146226353407	1
TRINITY_DN1505_c0_g1	TRINITY_DN1505_c0_g1_i1	MMS19_DANRE	MMS19 nucleotide excision repair protein homolog	GO:0097361:CIA complex		GO:0006974:cellular response to DNA damage stimulus	-0.225131114647896	3.19598353852861	0.302286194131333	0.582452719558315	1
TRINITY_DN15052_c0_g1	TRINITY_DN15052_c0_g1_i1	MTG1_AEDAE	Mitochondrial GTPase 1 {ECO:0000250|UniProtKB:Q9BT17}	GO:0005739:mitochondrion	GO:0005525:GTP binding		-0.811522621896525	1.99430817651308	2.26463300973336	0.13235756296889	1
TRINITY_DN15056_c0_g1	TRINITY_DN15056_c0_g1_i1	ATX1_MOUSE	Ataxin-1	GO:0005737:cytoplasm	GO:0003682:chromatin binding	GO:0008344:adult locomotory behavior	-1.09941976571654	0.460921708329648	1.56813967708722	0.210477383480315	1
TRINITY_DN15057_c0_g1	TRINITY_DN15057_c0_g1_i1	ATMIN_HUMAN	ATM interactor	GO:0005634:nucleus	GO:0045502:dynein binding	GO:0006974:cellular response to DNA damage stimulus	0.0583224028520543	0.0352227497943995	0.00534441972207333	0.941722134571484	1
TRINITY_DN15063_c0_g1	TRINITY_DN15063_c0_g1_i1	CND3_HUMAN	Condensin complex subunit 3	GO:0015629:actin cytoskeleton		GO:0051301:cell division	-0.556030973666152	1.39039882986875	0.63788185905014	0.424478849018772	1
TRINITY_DN15069_c0_g1	TRINITY_DN15069_c0_g1_i1	C49A1_DROME	Probable cytochrome P450 49a1	GO:0005789:endoplasmic reticulum membrane	GO:0020037:heme binding		-0.649238300984434	1.1106118768142	0.265146673016877	0.606606164945553	1
TRINITY_DN15072_c0_g1	TRINITY_DN15072_c0_g1_i1	GKAP1_MOUSE	G kinase-anchoring protein 1	GO:0005794:Golgi apparatus		GO:0007165:signal transduction	-0.727156629042793	-0.0997611853099814	0.680841049199664	0.409297262253871	1
TRINITY_DN1508_c0_g1	TRINITY_DN1508_c0_g1_i1	.		.			-0.54990086768329	0.346331028461249	0.455099969367241	0.499922957507564	1
TRINITY_DN15082_c0_g1	TRINITY_DN15082_c0_g1_i1	UD2A3_MOUSE	UDP-glucuronosyltransferase 2A3	GO:0016021:integral component of membrane	GO:0015020:glucuronosyltransferase activity	GO:0052695:cellular glucuronidation	-0.645874565806477	0.528159171068586	0.532997307157053	0.465349448090176	1
TRINITY_DN15084_c0_g1	TRINITY_DN15084_c0_g1_i1	MYRO1_BREBR	Myrosinase 1 {ECO:0000303|PubMed:11804799}		GO:0046872:metal ion binding	GO:0005975:carbohydrate metabolic process	-0.3865307699754	2.33583489075723	0.629771705929132	0.427439066015811	1
TRINITY_DN15085_c0_g1	TRINITY_DN15085_c0_g1_i1	.		.			-1.44265288325483	0.0712305260143766	2.76976220522687	0.0960604308202036	1
TRINITY_DN15092_c0_g1	TRINITY_DN15092_c0_g1_i1	.		.			-0.0788083488979597	0.623193763077924	0.0104711535467361	0.918495811622582	1
TRINITY_DN15093_c0_g1	TRINITY_DN15093_c0_g1_i1	ZN333_HUMAN	Zinc finger protein 333	GO:0005634:nucleus	GO:0003677:DNA binding	GO:0045893:positive regulation of transcription, DNA-templated	0.360679173307866	0.20469178618304	0.199005436407703	0.655524829518914	1
TRINITY_DN15097_c0_g1	TRINITY_DN15097_c0_g1_i1	MTX2_PIG	Metaxin-2	GO:0005741:mitochondrial outer membrane		GO:0015031:protein transport	-0.270369739203476	3.1230091064722	0.416193798435031	0.518842400965451	1
TRINITY_DN15101_c0_g1	TRINITY_DN15101_c0_g1_i1	APG12_DROME	Autophagy protein 12-like	GO:0034274:Atg12-Atg5-Atg16 complex	GO:0019776:Atg8 ligase activity	GO:0048102:autophagic cell death	-0.162857864962659	1.70805482033135	0.093603237728534	0.759645409270842	1
TRINITY_DN15103_c0_g1	TRINITY_DN15103_c0_g1_i1	RPA1_DROME	DNA-directed RNA polymerase I subunit RPA1	GO:0005736:DNA-directed RNA polymerase I complex	GO:0003677:DNA binding	GO:0006360:transcription from RNA polymerase I promoter	-0.518213437503457	3.23225594025449	1.22681183557508	0.26802795726315	1
TRINITY_DN15111_c0_g1	TRINITY_DN15111_c0_g1_i1	SYLM_MOUSE	Probable leucine--tRNA ligase, mitochondrial	GO:0005759:mitochondrial matrix	GO:0002161:aminoacyl-tRNA editing activity	GO:0006429:leucyl-tRNA aminoacylation	0.159405435171779	1.26371700436117	0.0708895146604195	0.790046023894615	1
TRINITY_DN15116_c0_g1	TRINITY_DN15116_c0_g1_i1	UBCD4_DROME	Ubiquitin-conjugating enzyme E2-22 kDa	GO:0005737:cytoplasm	GO:0005524:ATP binding	GO:0043161:proteasome-mediated ubiquitin-dependent protein catabolic process	-0.267013949151318	3.58323196183328	0.287176578872931	0.592035551917997	1
TRINITY_DN15118_c0_g1	TRINITY_DN15118_c0_g1_i1	ICT1_BOVIN	Peptidyl-tRNA hydrolase ICT1, mitochondrial	GO:0005743:mitochondrial inner membrane	GO:0004045:aminoacyl-tRNA hydrolase activity	GO:0070126:mitochondrial translational termination	-0.566860840578214	2.34393667528568	1.13635107747958	0.28642468562838	1
TRINITY_DN1512_c0_g1	TRINITY_DN1512_c0_g1_i1	YRD6_CAEEL	Uncharacterized protein K02A2.6		GO:0003676:nucleic acid binding	GO:0015074:DNA integration	-0.728290309733976	2.22565295630806	0.243885680195631	0.621413650361666	1
TRINITY_DN15129_c0_g1	TRINITY_DN15129_c0_g1_i1	.		.			0.611508465754747	0.669606451606408	0.57046208168018	0.450075355851022	1
TRINITY_DN1513_c0_g1	TRINITY_DN1513_c0_g1_i1	SMYD5_XENLA	SET and MYND domain-containing protein 5	.			-0.184010710439091	4.32244618696432	0.264175822428408	0.607265713914244	1
TRINITY_DN15130_c0_g1	TRINITY_DN15130_c0_g1_i1	AP3B2_HUMAN	AP-3 complex subunit beta-2	GO:0030123:AP-3 adaptor complex		GO:0008089:anterograde axonal transport	0.154734788919226	2.66164930689013	0.0890767102114749	0.765354225019411	1
TRINITY_DN15131_c0_g1	TRINITY_DN15131_c0_g1_i1	NXT1_DROME	NTF2-related export protein	GO:0005737:cytoplasm		GO:0009267:cellular response to starvation	-0.389922526303662	2.28985951591872	0.519758689911907	0.470944636151045	1
TRINITY_DN15132_c0_g1	TRINITY_DN15132_c0_g1_i1	SMIM4_DROME	Small integral membrane protein 4	GO:0016021:integral component of membrane			0.0731552873224295	2.82215004097212	0.022728474056358	0.88016531181278	1
TRINITY_DN15138_c0_g1	TRINITY_DN15138_c0_g1_i1	.		.			-0.598484929665651	0.553866986103223	0.2438953125265	0.621406762508651	1
TRINITY_DN15143_c0_g1	TRINITY_DN15143_c0_g1_i1	OXA1L_MOUSE	Mitochondrial inner membrane protein OXA1L	GO:0032592:integral component of mitochondrial membrane	GO:0097177:mitochondrial ribosome binding	GO:0009060:aerobic respiration	-0.559998855365894	3.37877634615196	1.74422434256362	0.186604463544681	1
TRINITY_DN15146_c0_g1	TRINITY_DN15146_c0_g1_i1	.		.			0.4859753610186	0.279416286912281	0.299789474722818	0.58401443130342	1
TRINITY_DN15157_c0_g1	TRINITY_DN15157_c0_g1_i1	SAP30_ANOGA	Histone deacetylase complex subunit SAP30 homolog	GO:0005634:nucleus	GO:0003677:DNA binding	GO:0006355:regulation of transcription, DNA-templated	-0.474237899456958	1.9839774906086	0.669703361263245	0.41315504790371	1
TRINITY_DN1517_c0_g1	TRINITY_DN1517_c0_g1_i1	TMTC4_DROME	Transmembrane and TPR repeat-containing protein CG5038	GO:0016021:integral component of membrane			-0.0450385546006032	3.34891996788816	0.0116763517431245	0.913950343443364	1
TRINITY_DN15177_c0_g1	TRINITY_DN15177_c0_g1_i1	ARMT1_DANRE	Protein-glutamate O-methyltransferase {ECO:0000250|UniProtKB:Q9H993}		GO:0051998:protein carboxyl O-methyltransferase activity	GO:0032259:methylation	0.220945594421455	2.79204007690615	0.210186388763495	0.646621353637436	1
TRINITY_DN15182_c0_g1	TRINITY_DN15182_c0_g1_i1	NINJ1_HUMAN	Ninjurin-1	GO:0016021:integral component of membrane		GO:0007155:cell adhesion	-0.0222656492617779	1.6617342025299	0.0016612541721015	0.967488435297327	1
TRINITY_DN15183_c0_g1	TRINITY_DN15183_c0_g1_i1	RGPS1_HUMAN	Ras-specific guanine nucleotide-releasing factor RalGPS1	GO:0005737:cytoplasm	GO:0005085:guanyl-nucleotide exchange factor activity	GO:0035556:intracellular signal transduction	-0.438526668372662	2.10245088362227	0.749996888050702	0.386477216034529	1
TRINITY_DN1519_c0_g1	TRINITY_DN1519_c0_g1_i1	.		.			-0.556648740109624	1.49061517558459	0.321760497801164	0.570551566190969	1
TRINITY_DN15194_c0_g1	TRINITY_DN15194_c0_g1_i1	BAF_DROME	Barrier-to-autointegration factor	GO:0005694:chromosome	GO:0003677:DNA binding	GO:0030717:karyosome formation	0.0289062078052631	2.54499775133247	0.00268513536115544	0.95867348041268	1
TRINITY_DN15197_c0_g1	TRINITY_DN15197_c0_g1_i1	FEM1B_DROME	Protein fem-1 homolog B		GO:0004842:ubiquitin-protein transferase activity	GO:0051438:regulation of ubiquitin-protein transferase activity	-0.0500936678964979	3.18964934864099	0.0155008635833871	0.900917449439544	1
TRINITY_DN15201_c0_g1	TRINITY_DN15201_c0_g1_i1	CSTF2_MOUSE	Cleavage stimulation factor subunit 2	GO:0071920:cleavage body	GO:0003729:mRNA binding	GO:1990090:cellular response to nerve growth factor stimulus	-0.184442970353804	1.70906725661951	0.0980548771301353	0.754176462781095	1
TRINITY_DN1521_c0_g1	TRINITY_DN1521_c0_g1_i1	NUP88_DROME	Nuclear pore complex protein Nup88	GO:0005635:nuclear envelope	GO:0005215:transporter activity	GO:0019730:antimicrobial humoral response	-0.273745297255235	2.2234343359646	0.281074671561772	0.595997702604394	1
TRINITY_DN15217_c0_g1	TRINITY_DN15217_c0_g1_i1	APC10_DROME	Anaphase-promoting complex subunit 10	GO:0005680:anaphase-promoting complex	GO:0090302:APC-Cdc20 complex activity	GO:0031145:anaphase-promoting complex-dependent proteasomal ubiquitin-dependent protein catabolic process	-0.930759359485526	0.883178015254687	1.20873227083197	0.271583337814803	1
TRINITY_DN15224_c0_g1	TRINITY_DN15224_c0_g1_i1	PAI2_HUMAN		GO:0005737:cytoplasm	GO:0004867:serine-type endopeptidase inhibitor activity	GO:0007596:blood coagulation	-0.253763792595836	0.914706391783701	0.0690336900264361	0.792748956203765	1
TRINITY_DN1523_c0_g1	TRINITY_DN1523_c0_g1_i1	RPB7_RAT	DNA-directed RNA polymerase II subunit RPB7	GO:0000932:cytoplasmic mRNA processing body	GO:0003899:DNA-directed RNA polymerase activity	GO:0006915:apoptotic process	-0.289608799480967	2.2432289071832	0.217840470488132	0.640690320843995	1
TRINITY_DN15230_c0_g1	TRINITY_DN15230_c0_g1_i1	TTC1_BOVIN	Tetratricopeptide repeat protein 1	GO:0005737:cytoplasm	GO:0051082:unfolded protein binding	GO:0006457:protein folding	-0.027150201171103	3.05757106810205	0.00370807068505419	0.951443683803551	1
TRINITY_DN15231_c0_g1	TRINITY_DN15231_c0_g1_i1	.		.			-0.231783667049003	2.05107296994686	0.203050928682177	0.652269413016407	1
TRINITY_DN15254_c0_g1	TRINITY_DN15254_c0_g1_i1	CD109_MOUSE	CD109 antigen	GO:0031225:anchored component of membrane	GO:0004867:serine-type endopeptidase inhibitor activity	GO:0001942:hair follicle development	0.652450899720293	0.124012591889305	0.629453378483823	0.427555889147247	1
TRINITY_DN15262_c0_g1	TRINITY_DN15262_c0_g1_i1	.		.			0.0431923568182244	0.392322958867918	0.00352379885530518	0.952664102549568	1
TRINITY_DN15264_c0_g1	TRINITY_DN15264_c0_g1_i1	PMVK_DROME	Probable phosphomevalonate kinase	GO:0005777:peroxisome	GO:0005524:ATP binding	GO:0006695:cholesterol biosynthetic process	-0.29494794777894	2.75668793623837	0.480543719167691	0.488176137367136	1
TRINITY_DN15267_c0_g1	TRINITY_DN15267_c0_g1_i1	SO5A1_HUMAN	Solute carrier organic anion transporter family member 5A1	GO:0016323:basolateral plasma membrane	GO:0015125:bile acid transmembrane transporter activity	GO:0015721:bile acid and bile salt transport	0.274094779487358	2.74867248827892	0.192743376510238	0.660643070276869	1
TRINITY_DN15280_c0_g1	TRINITY_DN15280_c0_g1_i1	EIF3E_ANOGA	Eukaryotic translation initiation factor 3 subunit E {ECO:0000255|HAMAP-Rule:MF_03004}	GO:0016282:eukaryotic 43S preinitiation complex	GO:0003743:translation initiation factor activity	GO:0001731:formation of translation preinitiation complex	-0.200395470474977	6.29755586927967	0.23820657092872	0.625504434865457	1
TRINITY_DN15283_c0_g1	TRINITY_DN15283_c0_g1_i1	.		.			0.268836196563185	2.58953758798106	0.369643671293513	0.543198561887005	1
TRINITY_DN15289_c0_g1	TRINITY_DN15289_c0_g1_i1	CDC1_YEAST	Cell division control protein 1	GO:0005783:endoplasmic reticulum	GO:0016787:hydrolase activity	GO:0007049:cell cycle	-0.334977417972099	3.12345549739713	0.484375287854247	0.486447146512813	1
TRINITY_DN1529_c0_g1	TRINITY_DN1529_c0_g1_i1	.		.			-0.149606740827867	1.66024424876898	0.0464887076397016	0.829289888245265	1
TRINITY_DN15290_c0_g1	TRINITY_DN15290_c0_g1_i1	ZFP26_MOUSE	Zinc finger protein 26	GO:0005634:nucleus	GO:0003677:DNA binding	GO:0006351:transcription, DNA-templated	-0.160924047603294	1.25947936300509	0.053424794656427	0.817207561605096	1
TRINITY_DN15295_c0_g1	TRINITY_DN15295_c0_g1_i1	T179A_HUMAN	Transmembrane protein 179	GO:0016021:integral component of membrane			-0.203076288009127	3.04095468597311	0.208169950845536	0.648205574524444	1
TRINITY_DN15296_c0_g1	TRINITY_DN15296_c0_g1_i1	WDR82_DROME	WD repeat-containing protein 82 {ECO:0000250|UniProtKB:Q6UXN9}	GO:0035097:histone methyltransferase complex		GO:0051568:histone H3-K4 methylation	-0.319403013389359	2.56962099737944	0.431606910960644	0.511201513154893	1
TRINITY_DN15298_c0_g1	TRINITY_DN15298_c0_g1_i1	.		.			-0.420483342016771	1.65668300289217	0.233020837789974	0.629292913298447	1
TRINITY_DN15309_c0_g1	TRINITY_DN15309_c0_g1_i1	LSM5_PONAB	U6 snRNA-associated Sm-like protein LSm5	GO:0005681:spliceosomal complex	GO:0003723:RNA binding	GO:0006397:mRNA processing	-0.40441237732707	2.3677862535397	0.504929820801655	0.477341973736513	1
TRINITY_DN15333_c0_g1	TRINITY_DN15333_c0_g1_i1	DCN1L_DROME	DCN1-like protein	GO:0005737:cytoplasm	GO:0097602:cullin family protein binding	GO:0051443:positive regulation of ubiquitin-protein transferase activity	-0.0914488772975885	2.89622556514497	0.0485103136096483	0.825676014241556	1
TRINITY_DN15334_c0_g1	TRINITY_DN15334_c0_g1_i1	GTPBA_DROME	GTP-binding protein 10 homolog	GO:0005730:nucleolus	GO:0005525:GTP binding	GO:0042254:ribosome biogenesis	-0.675892809120474	1.88619305235378	1.15791941494157	0.281897453721551	1
TRINITY_DN15335_c0_g1	TRINITY_DN15335_c0_g1_i1	.		.			0.544761757622818	0.443843158263702	0.462700454684318	0.496364609095028	1
TRINITY_DN15338_c0_g1	TRINITY_DN15338_c0_g1_i1	DET1_MOUSE	DET1 homolog	GO:0005634:nucleus			0.15440583565357	1.58635906229957	0.0690094558822727	0.792784507667338	1
TRINITY_DN15343_c0_g1	TRINITY_DN15343_c0_g1_i1	TF2H2_BOVIN	General transcription factor IIH subunit 2	GO:0000439:core TFIIH complex	GO:0008270:zinc ion binding	GO:0006289:nucleotide-excision repair	-0.232579671819952	2.49482157762169	0.231090072617161	0.630716731468716	1
TRINITY_DN15344_c0_g1	TRINITY_DN15344_c0_g1_i1	.		.			-0.0452575040226189	0.272871953056252	0.00400720284249478	0.949525648089445	1
TRINITY_DN15345_c0_g1	TRINITY_DN15345_c0_g1_i1	DHS27_CAEEL	Uncharacterized oxidoreductase dhs-27	GO:0016021:integral component of membrane	GO:0016491:oxidoreductase activity		0.641256422947578	2.87301772098538	0.704139253698246	0.401396330612268	1
TRINITY_DN1535_c0_g1	TRINITY_DN1535_c0_g1_i1	GPAA1_MOUSE	Glycosylphosphatidylinositol anchor attachment 1 protein	GO:0042765:GPI-anchor transamidase complex	GO:0034235:GPI anchor binding	GO:0016255:attachment of GPI anchor to protein	-0.256891114031148	4.20576158449349	0.543226210675328	0.46109874706415	1
TRINITY_DN15351_c0_g1	TRINITY_DN15351_c0_g1_i1	FA8A1_HUMAN	Protein FAM8A1	GO:0016021:integral component of membrane			-0.032607714586236	3.21122105337875	0.00671641923772004	0.934683481649303	1
TRINITY_DN15355_c0_g1	TRINITY_DN15355_c0_g1_i1	RM34_DROME	39S ribosomal protein L34, mitochondrial	GO:0005739:mitochondrion	GO:0003735:structural constituent of ribosome	GO:0032543:mitochondrial translation	-0.23390526066972	3.11715136438698	0.208463062081981	0.647974716291129	1
TRINITY_DN15366_c0_g1	TRINITY_DN15366_c0_g1_i1	GSKIP_BOVIN	GSK3-beta interaction protein	GO:0005737:cytoplasm			-0.4074682089403	0.351944007385999	0.316792863732414	0.573541421068888	1
TRINITY_DN15368_c0_g1	TRINITY_DN15368_c0_g1_i1	TRET1_CULQU	Facilitated trehalose transporter Tret1 {ECO:0000250|UniProtKB:Q7PIR5}	GO:0016021:integral component of membrane	GO:0015574:trehalose transmembrane transporter activity	GO:0015771:trehalose transport	-0.83637141681537	2.2017280334648	2.74865857663778	0.0973360590975495	1
TRINITY_DN15373_c0_g1	TRINITY_DN15373_c0_g1_i1	F177A_HUMAN	Protein FAM177A1	.			-0.0696842085925489	3.48977904042417	0.033107319567928	0.855618693353963	1
TRINITY_DN15376_c0_g1	TRINITY_DN15376_c0_g1_i1	OZF_MOUSE	Zinc finger protein OZF	GO:0005737:cytoplasm	GO:0003677:DNA binding	GO:0006355:regulation of transcription, DNA-templated	0.130390523566607	1.04635720613881	0.0344721368916496	0.852706115459272	1
TRINITY_DN15382_c0_g1	TRINITY_DN15382_c0_g1_i1	NUP37_MOUSE	Nucleoporin Nup37	GO:0000777:condensed chromosome kinetochore		GO:0051301:cell division	-0.227834526304086	2.29179150476106	0.109325798179636	0.740913014242185	1
TRINITY_DN15398_c0_g1	TRINITY_DN15398_c0_g1_i1	NDUA2_BOVIN	NADH dehydrogenase [ubiquinone] 1 alpha subcomplex subunit 2	GO:0031966:mitochondrial membrane		GO:0055114:oxidation-reduction process	-0.200952054590934	4.22636173571629	0.19220835216889	0.661084945839681	1
TRINITY_DN15404_c0_g1	TRINITY_DN15404_c0_g1_i1	DPH5_BOVIN	Diphthine methyl ester synthase		GO:0004164:diphthine synthase activity	GO:0017183:peptidyl-diphthamide biosynthetic process from peptidyl-histidine	-1.27960571857997	2.1348517559024	3.76100295041816	0.0524611022098539	1
TRINITY_DN15411_c0_g1	TRINITY_DN15411_c0_g1_i1	TSR2_DANRE	Pre-rRNA-processing protein TSR2 homolog	GO:0005634:nucleus		GO:0000462:maturation of SSU-rRNA from tricistronic rRNA transcript (SSU-rRNA, 5.8S rRNA, LSU-rRNA)	0.017874131727756	3.17906584182272	0.0018354449294461	0.965827409443356	1
TRINITY_DN15416_c0_g1	TRINITY_DN15416_c0_g1_i1	XYLT_DROME	Xylosyltransferase oxt	GO:0005789:endoplasmic reticulum membrane	GO:0008375:acetylglucosaminyltransferase activity	GO:0030206:chondroitin sulfate biosynthetic process	0.0693676356842423	3.21945096212653	0.020047394507855	0.887404796747984	1
TRINITY_DN15428_c0_g1	TRINITY_DN15428_c0_g1_i1	.		.			0.0752069390153926	-0.0487920688555301	0.0102385192228943	0.91940315278145	1
TRINITY_DN15441_c0_g1	TRINITY_DN15441_c0_g1_i1	MGME1_HUMAN	Mitochondrial genome maintenance exonuclease 1 {ECO:0000255|HAMAP-Rule:MF_03030}	GO:0005739:mitochondrion	GO:0008297:single-stranded DNA exodeoxyribonuclease activity	GO:0043504:mitochondrial DNA repair	-0.134258438226897	0.633519235408081	0.0358978307620839	0.849726637572541	1
TRINITY_DN15447_c0_g1	TRINITY_DN15447_c0_g1_i1	SIN1_DROPS	Stress-activated map kinase-interacting protein 1	GO:0005829:cytosol		GO:0006915:apoptotic process	-0.879240137038593	0.502175678755549	1.32224318511238	0.250189865590334	1
TRINITY_DN15449_c0_g1	TRINITY_DN15449_c0_g1_i1	IN80B_HUMAN	INO80 complex subunit B	GO:0005737:cytoplasm	GO:0046872:metal ion binding	GO:0006338:chromatin remodeling	0.57755000562881	2.05412751947033	0.983258210355891	0.321395728186612	1
TRINITY_DN15456_c0_g1	TRINITY_DN15456_c0_g1_i1	S29A1_RAT	Equilibrative nucleoside transporter 1	GO:0016324:apical plasma membrane	GO:0005337:nucleoside transmembrane transporter activity	GO:0071333:cellular response to glucose stimulus	0.116790870286956	2.70630295807299	0.0595162453659601	0.807262174378177	1
TRINITY_DN15457_c0_g1	TRINITY_DN15457_c0_g1_i1	EMC6_MOUSE	ER membrane protein complex subunit 6	GO:0072546:ER membrane protein complex		GO:0000045:autophagosome assembly	-0.16459569815581	3.8705645415016	0.143225956991755	0.705094805213824	1
TRINITY_DN1546_c0_g1	TRINITY_DN1546_c0_g1_i1	TRM44_MOUSE	Probable tRNA (uracil-O(2)-)-methyltransferase	GO:0005737:cytoplasm	GO:0046872:metal ion binding	GO:0030488:tRNA methylation	-0.842221275849831	0.890336940113265	1.27531040857634	0.258772809808171	1
TRINITY_DN15490_c0_g1	TRINITY_DN15490_c0_g1_i1	AAAS_HUMAN	Aladin	GO:0005813:centrosome		GO:0005975:carbohydrate metabolic process	-0.703841350620046	2.02304256357322	1.44805628791182	0.228840093778117	1
TRINITY_DN15497_c0_g1	TRINITY_DN15497_c0_g1_i1	.		.			0.390639510283013	0.0102099583346626	0.255453893476831	0.613260736569727	1
TRINITY_DN155_c0_g1	TRINITY_DN155_c0_g1_i1	.		.			-1.2940204802707	0.495504730052297	2.09335767019613	0.147940609652519	1
TRINITY_DN155_c0_g1	TRINITY_DN155_c0_g1_i2	.		.			-2.0974900782193	0.147436398827274	2.16143207003953	0.14151274862546	1
TRINITY_DN15503_c0_g1	TRINITY_DN15503_c0_g1_i1	SOSSB_DROME	SOSS complex subunit B homolog	GO:0005737:cytoplasm	GO:0003677:DNA binding	GO:0006281:DNA repair	-0.320663217825035	2.53496994680554	0.388496925129926	0.533090541596133	1
TRINITY_DN15509_c0_g1	TRINITY_DN15509_c0_g1_i1	HHAT_DROME	Protein-cysteine N-palmitoyltransferase Rasp	GO:0016021:integral component of membrane	GO:0016409:palmitoyltransferase activity	GO:0046843:dorsal appendage formation	-1.13440938760814	1.21383208170257	2.87167088753009	0.090151230322811	1
TRINITY_DN1551_c0_g1	TRINITY_DN1551_c0_g1_i1	CHM2A_DANRE	Charged multivesicular body protein 2a	GO:0031902:late endosome membrane		GO:0015031:protein transport	0.221968230089076	5.12581487995285	0.452724758282694	0.501043842264392	1
TRINITY_DN15512_c0_g1	TRINITY_DN15512_c0_g1_i1	TM223_DANRE	Transmembrane protein 223	GO:0016021:integral component of membrane			-0.429376187838688	2.1127198297553	0.38923449351308	0.532702059076683	1
TRINITY_DN15513_c0_g1	TRINITY_DN15513_c0_g1_i1	.		.			0.0589657217070907	1.27237943516684	0.00572294666994599	0.939697429058798	1
TRINITY_DN15519_c0_g1	TRINITY_DN15519_c0_g1_i1	EST1_CULPI	Esterase B1		GO:0052689:carboxylic ester hydrolase activity		-0.0815687496547763	3.62454555801592	0.0254171690728389	0.873331972039345	1
TRINITY_DN15522_c0_g1	TRINITY_DN15522_c0_g1_i1	SYFB_DROME	Phenylalanine--tRNA ligase beta subunit	GO:0009328:phenylalanine-tRNA ligase complex	GO:0002161:aminoacyl-tRNA editing activity	GO:0006432:phenylalanyl-tRNA aminoacylation	-0.188346279688688	5.05313620625911	0.263321932679941	0.607847072893786	1
TRINITY_DN1553_c0_g1	TRINITY_DN1553_c0_g1_i1	TIM13_DROME	Mitochondrial import inner membrane translocase subunit Tim13	GO:0005813:centrosome	GO:0030292:protein tyrosine kinase inhibitor activity	GO:0034453:microtubule anchoring	-0.279091391400259	3.9695137770752	0.305385044054919	0.58052601137552	1
TRINITY_DN15544_c0_g1	TRINITY_DN15544_c0_g1_i1	ZNF90_HUMAN	Zinc finger protein 90	GO:0005634:nucleus	GO:0000978:RNA polymerase II core promoter proximal region sequence-specific DNA binding	GO:0006355:regulation of transcription, DNA-templated	-0.514000505878547	0.807821118626103	0.594587959545014	0.440650447070093	1
TRINITY_DN15571_c0_g1	TRINITY_DN15571_c0_g1_i1	INT10_MOUSE	Integrator complex subunit 10	GO:0032039:integrator complex		GO:0016180:snRNA processing	-0.160612220790478	2.46228305874193	0.0944777319308103	0.758560008340636	1
TRINITY_DN15578_c0_g1	TRINITY_DN15578_c0_g1_i1	RRNAD_MOUSE	Protein RRNAD1	GO:0016021:integral component of membrane			-0.439311722690171	0.268993390924966	0.279180544670033	0.597238820376986	1
TRINITY_DN15589_c0_g1	TRINITY_DN15589_c0_g1_i1	PRUNE_RAT	Protein prune homolog	GO:0005737:cytoplasm	GO:0004309:exopolyphosphatase activity	GO:0006798:polyphosphate catabolic process	-0.41349298056673	1.72616741996737	0.467738544441434	0.494029387593234	1
TRINITY_DN15621_c0_g1	TRINITY_DN15621_c0_g1_i1	PAPD1_HUMAN	Poly(A) RNA polymerase, mitochondrial	GO:0043231:intracellular membrane-bounded organelle	GO:0005524:ATP binding	GO:0071044:histone mRNA catabolic process	-0.722575123516154	2.11540857916612	1.84651309085052	0.174189487754003	1
TRINITY_DN1564_c0_g1	TRINITY_DN1564_c0_g1_i1	MYO7A_AEDAE	Myosin-VIIa	GO:0005737:cytoplasm	GO:0030898:actin-dependent ATPase activity	GO:0030048:actin filament-based movement	-0.126312531522222	2.1819727334701	0.0575160762483804	0.810465851526265	1
TRINITY_DN15653_c0_g1	TRINITY_DN15653_c0_g1_i1	PRDX3_MOUSE	Thioredoxin-dependent peroxide reductase, mitochondrial	GO:0005739:mitochondrion	GO:0004601:peroxidase activity		-0.05258173903771	4.81324355373109	0.0123174149057017	0.911629153637684	1
TRINITY_DN15690_c0_g1	TRINITY_DN15690_c0_g1_i1	PHF7_HUMAN	PHD finger protein 7	GO:0005815:microtubule organizing center	GO:0008270:zinc ion binding		-1.28762018115041	-0.138496804775505	1.78898041601162	0.181050438442196	1
TRINITY_DN15694_c0_g1	TRINITY_DN15694_c0_g1_i1	ZDH16_HUMAN	Probable palmitoyltransferase ZDHHC16	GO:0005789:endoplasmic reticulum membrane	GO:0016409:palmitoyltransferase activity	GO:0006915:apoptotic process	-0.658900257443474	1.24217557900618	1.02540903747821	0.311239397232376	1
TRINITY_DN1570_c0_g1	TRINITY_DN1570_c0_g1_i1	ACADS_PONAB	Short-chain specific acyl-CoA dehydrogenase, mitochondrial	GO:0005759:mitochondrial matrix	GO:0003995:acyl-CoA dehydrogenase activity	GO:0006631:fatty acid metabolic process	-0.158647144481504	1.8445468894503	0.0926978721869388	0.760774984820002	1
TRINITY_DN15703_c0_g1	TRINITY_DN15703_c0_g1_i1	ZG20_XENLA	Gastrula zinc finger protein xFG20-1	GO:0005634:nucleus	GO:0003677:DNA binding	GO:0006355:regulation of transcription, DNA-templated	0.231828904377258	0.201931915804441	0.0945981819857352	0.758410940030295	1
TRINITY_DN1571_c0_g1	TRINITY_DN1571_c0_g1_i1	.		.			-0.103148469695379	3.23568328462202	0.060320360867029	0.805990311775072	1
TRINITY_DN15710_c0_g1	TRINITY_DN15710_c0_g1_i1	GLCM_MOUSE	Glucosylceramidase	GO:0070062:extracellular exosome	GO:0004348:glucosylceramidase activity	GO:0005975:carbohydrate metabolic process	0.192951232976473	4.46245203935932	0.142196836462682	0.706106753620204	1
TRINITY_DN15717_c0_g1	TRINITY_DN15717_c0_g1_i1	PSMG4_HUMAN	Proteasome assembly chaperone 4			GO:0043248:proteasome assembly	-0.591884885310337	1.91268200934411	0.697376094675806	0.403666771502863	1
TRINITY_DN1572_c0_g1	TRINITY_DN1572_c0_g1_i1	RFT1_DROME	Protein RFT1 homolog	GO:0005789:endoplasmic reticulum membrane	GO:0005319:lipid transporter activity	GO:0034203:glycolipid translocation	-3.18270290757993	1.30707973651939	1.04608308206633	0.306410916028223	1
TRINITY_DN1572_c0_g1	TRINITY_DN1572_c0_g1_i2	RFT1_DROME	Protein RFT1 homolog	GO:0005789:endoplasmic reticulum membrane	GO:0005319:lipid transporter activity	GO:0034203:glycolipid translocation	0.0748348258937172	2.58759398303941	0.0103129354850964	0.919111785351821	1
TRINITY_DN1574_c0_g1	TRINITY_DN1574_c0_g1_i1	STX18_MOUSE	Syntaxin-18	GO:0005783:endoplasmic reticulum	GO:0019904:protein domain specific binding	GO:0090158:endoplasmic reticulum membrane organization	-0.06663405968712	2.01098738577351	0.0168277273226509	0.896786589510575	1
TRINITY_DN15796_c0_g1	TRINITY_DN15796_c0_g1_i1	.		.			0.747084361027341	1.38572231411574	1.05429493515841	0.304519994209567	1
TRINITY_DN1580_c0_g1	TRINITY_DN1580_c0_g1_i1	EXOS4_BOVIN	Exosome complex component RRP41	GO:0000177:cytoplasmic exosome (RNase complex)	GO:0017091:AU-rich element binding	GO:0051607:defense response to virus	-0.265307125924733	2.4450454518052	0.260354873723804	0.609876456602953	1
TRINITY_DN1581_c0_g1	TRINITY_DN1581_c0_g1_i1	SLD5_RAT	DNA replication complex GINS protein SLD5	GO:0005737:cytoplasm		GO:0032508:DNA duplex unwinding	-0.204152760840883	1.73369489482892	0.11195718704768	0.737926814417485	1
TRINITY_DN1585_c0_g1	TRINITY_DN1585_c0_g1_i1	CGRF1_MOUSE	Cell growth regulator with RING finger domain protein 1	GO:0043231:intracellular membrane-bounded organelle	GO:0008270:zinc ion binding	GO:0007050:cell cycle arrest	0.331651410716928	2.43799777270422	0.39070773864034	0.531927618748317	1
TRINITY_DN15886_c0_g1	TRINITY_DN15886_c0_g1_i1	MZT1_TAEGU	Mitotic-spindle organizing protein 1	GO:0005813:centrosome		GO:0033566:gamma-tubulin complex localization	0.0749482562957714	1.46706767071454	0.0117792104138714	0.913573641860501	1
TRINITY_DN1590_c0_g1	TRINITY_DN1590_c0_g1_i1	.		.			-0.746023516944279	0.724521453306475	0.727812797207958	0.393593066015534	1
TRINITY_DN15924_c0_g1	TRINITY_DN15924_c0_g1_i1	OSGP2_DROME	Probable tRNA N6-adenosine threonylcarbamoyltransferase, mitochondrial {ECO:0000255|HAMAP-Rule:MF_03179}	GO:0005739:mitochondrion	GO:0046872:metal ion binding	GO:0002949:tRNA threonylcarbamoyladenosine modification	-0.28282943616599	1.12170784698341	0.120709281085711	0.728266486642567	1
TRINITY_DN15930_c0_g1	TRINITY_DN15930_c0_g1_i1	ERH_AEDAE	Enhancer of rudimentary homolog			GO:0007049:cell cycle	-0.333629305393112	2.96308740690558	0.577571755329177	0.447265692395631	1
TRINITY_DN15943_c0_g1	TRINITY_DN15943_c0_g1_i1	MYG1_MOUSE	UPF0160 protein MYG1, mitochondrial	GO:0070062:extracellular exosome		GO:0035641:locomotory exploration behavior	-0.227529374125123	2.92699114488234	0.213667344752695	0.643908036930876	1
TRINITY_DN15947_c0_g1	TRINITY_DN15947_c0_g1_i1	UCHL5_MOUSE	Ubiquitin carboxyl-terminal hydrolase isozyme L5	GO:0005737:cytoplasm	GO:0004866:endopeptidase inhibitor activity	GO:0006310:DNA recombination	-0.0629358276820902	4.28714594702744	0.0296353389086226	0.863320252685893	1
TRINITY_DN1597_c0_g1	TRINITY_DN1597_c0_g1_i1	DAD1_DROME	Dolichyl-diphosphooligosaccharide--protein glycosyltransferase subunit DAD1	GO:0012505:endomembrane system	GO:0004579:dolichyl-diphosphooligosaccharide-protein glycotransferase activity	GO:0006915:apoptotic process	0.99389743025469	1.72657042846314	0.437913058869884	0.508131456656637	1
TRINITY_DN1597_c0_g1	TRINITY_DN1597_c0_g1_i2	DAD1_DROME	Dolichyl-diphosphooligosaccharide--protein glycosyltransferase subunit DAD1	GO:0012505:endomembrane system	GO:0004579:dolichyl-diphosphooligosaccharide-protein glycotransferase activity	GO:0006915:apoptotic process	-0.127918370854897	5.71353214419955	0.131697327594829	0.716678642305278	1
TRINITY_DN15982_c0_g1	TRINITY_DN15982_c0_g1_i1	.		.			-0.278648971614638	0.802865229212743	0.0688156372551632	0.793069079802493	1
TRINITY_DN15990_c0_g1	TRINITY_DN15990_c0_g1_i1	.		.			-0.411319095031949	1.22243037034598	0.385975758580263	0.534422335421783	1
TRINITY_DN1607_c0_g1	TRINITY_DN1607_c0_g1_i1	TT39B_XENLA	Tetratricopeptide repeat protein 39B	.			-0.146524011223945	1.49862753455047	0.0644790986772731	0.799551685500492	1
TRINITY_DN1609_c0_g1	TRINITY_DN1609_c0_g1_i2	PUS7_BOVIN	Pseudouridylate synthase 7 homolog	GO:0005634:nucleus	GO:0009982:pseudouridine synthase activity	GO:0001522:pseudouridine synthesis	-0.430523785627164	2.91823580924911	1.01001166384415	0.314900044732232	1
TRINITY_DN16102_c0_g1	TRINITY_DN16102_c0_g1_i1	.		.			0.258396814694658	1.88354822412443	0.104978720169339	0.745934856166896	1
TRINITY_DN1613_c0_g1	TRINITY_DN1613_c0_g1_i2	RPAB4_MOUSE	DNA-directed RNA polymerases I, II, and III subunit RPABC4	GO:0005736:DNA-directed RNA polymerase I complex	GO:0003677:DNA binding	GO:0006360:transcription from RNA polymerase I promoter	-0.195265991460344	3.09228200645501	0.18719556970315	0.665261042535862	1
TRINITY_DN16144_c0_g1	TRINITY_DN16144_c0_g1_i1	PFD4_DROME	Probable prefoldin subunit 4	GO:0005737:cytoplasm	GO:0051087:chaperone binding	GO:0006457:protein folding	-0.057160979481631	3.62460117363061	0.0162833820142003	0.898460501138264	1
[truncated: 11,404 more rows]

## Sheet: Table S5 Pv x Unf_Total
	gene_id	transcript_id	BLASTX_hit	Full	GO_blast_CC_1	GO_blast_MF_1	GO_blast_BP_1	logFC	logCPM	LR	PValue	FDR
[truncated: 12,941 more rows]
